# Supplementary material for: Crystal structure of catena-poly[1,3-di­benzyl­benzimidazolium [[chlorido­mercurate(II)]-di-μ-chlorido]]
Source: Acta Crystallogr E Crystallogr Commun. 2015 Dec 12;71(Pt 12):m255–6. doi: 10.1107/S2056989015023427 (PMC4719861; doi:10.1107/S2056989015023427)
Supplement: Supplementary file 1 [file e-71-0m255-sup1.cif]

##############################################################################
#                                                                            #
# This CIF contains the data in a paper accepted for publication in          #
# Acta Crystallographica Section E. It conforms to the requirements of       #
# Notes for Authors for Acta Crystallographica Section E, and has been       #
# peer reviewed under the auspices of the IUCr Commission on Journals.       #
#                                                                            #
# Full details of the Crystallographic Information File format               #
# are given in the paper "The Crystallographic Information File (CIF):       #
# a New Standard Archive File for Crystallography" by S. R. Hall, F. H.      #
# Allen and I. D. Brown [Acta Cryst. (1991), A47, 655-685].                  #
#                                                                            #
# The current version of the core CIF dictionary is obtainable from          #
# ftp://ftp.iucr.org/pub/cif_core.dic.                                       #
#                                                                            #
# Software is freely available for graphical display of the structure(s)     #
# in this CIF. For information consult the CIF software page                 #
# http://www.iucr.org/resources/cif/software.                                #
#                                                                            #
# This file may be used for bona fide research purposes within the           #
# scientific community so long as proper attribution is given to the journal # 
# article from which it was obtained.                                        #
#                                                                            #
##############################################################################
data_I
_database_code_depnum_ccdc_archive 'CCDC 1440716'
_audit_creation_method     'WinGX routine CIF_UPDATE'
_audit_conform_dict_name     cif_core.dic
_audit_conform_dict_version     2.3
_journal_date_recd_electronic     2015-11-30
_journal_date_accepted     2015-12-06
_journal_name_full     'Acta Crystallographica, Section E'
_journal_year     2015
_journal_volume     71
_journal_issue     12
_journal_page_first     m255
_journal_page_last     m256
_journal_paper_category     HM
_journal_paper_doi     10.1107/S2056989015023427
_journal_coeditor_code     WM5248
_publ_contact_author_name     'Sofiane, Bouacida '
_publ_contact_author_address
;\
D\'epartement Sciences de la mati\`ere,
Facult\'e des sciences exactes et \
sciences de la nature et de la vie,
Universit\'e Oum El Bouaghi,
Algeria
;
_publ_contact_author_email     bouacida_sofiane@yahoo.fr
_publ_contact_author_fax     '00 (213) 31 81 88 16'
_publ_contact_author_phone     '00 (213) 74 45 27 14'
_publ_section_title
;
Crystal structure of <i>catena</i>-poly[1,3-dibenzylbenzimidazolium
[[chloridomercurate(II)]-di-\m-chlorido]]
;
_publ_section_title_footnote     .
loop_
    _publ_author_name
    _publ_author_footnote
    _publ_author_address
    'Mehdi Bouchouit'
;
;
;
Unit\'e de Recherche de Chimie de l'Environnement et Mol\'eculaire Structurale
CHEMS, Universit\'e Fr\`eres Montouri Constantine
25000 Algeria
;
    'Abdelmalek Bouraiou'
;
;
;
Unit\'e de Recherche de Chimie de l'Environnement et Mol\'eculaire Structurale
CHEMS, Universit\'e Fr\`eres Montouri Constantine
25000 Algeria
;
    'Sofiane Bouacida' .
;
Unit\'e de Recherche de Chimie de l'Environnement et Mol\'eculaire Structurale
CHEMS, Universit\'e Fr\`eres Montouri Constantine
25000 Algeria
D\'epartement Sciences de la Mati\`ere
Facult\'e des Sciences Exactes et Sciences de la Nature et de la Vie
Universit\'e Oum El Bouaghi
Algeria
;
    'Hocine Merazig'
;
;
;
Unit\'e de Recherche de Chimie de l'Environnement et Mol\'eculaire Structurale
CHEMS, Universit\'e Fr\`eres Montouri Constantine
25000 Algeria
;
    'Ali Belfaitah'
;
;
;\
Laboratoire des Produits Naturels \
d'Origine V\'eg\'etale et de Synth\`ese Organique
PHYSYNOR; Universit\'e Fr\`eres Montouri Constantine
25000 Constantine
Algeria
;
    'Mebarek Bahnous'
;
;
;
D\'epartement de Chimie,
Universit\'e fr\`eres Montouri Constantine
25000 Algeria
;
_publ_section_synopsis     .
_chemical_name_systematic
;
<i>catena</i>-Poly[1,3-dibenzylbenzimidazolium
[[chloridomercurate(II)]-di-\m-chlorido]]
;
_chemical_formula_moiety     'C21 H19 N2 +, Cl3 Hg -'
_chemical_formula_sum     'C21 H19 Cl3 Hg N2'
_chemical_formula_iupac     '(C21 H19 N2) [Hg Cl3]'
_chemical_formula_weight     606.32
_symmetry_cell_setting     monoclinic
_symmetry_space_group_name_H-M     'C 2/c'
_symmetry_space_group_name_Hall     '-C 2yc'
loop_
    _symmetry_equiv_pos_as_xyz
    'x, y, z'
    '-x, y, -z+1/2'
    'x+1/2, y+1/2, z'
    '-x+1/2, y+1/2, -z+1/2'
    '-x, -y, -z'
    'x, -y, z-1/2'
    '-x+1/2, -y+1/2, -z'
    'x+1/2, -y+1/2, z-1/2'
_cell_length_a     20.3669(11)
_cell_length_b     14.8837(7)
_cell_length_c     7.2154(4)
_cell_angle_alpha     90
_cell_angle_beta     104.372(2)
_cell_angle_gamma     90
_cell_volume     2118.79(19)
_cell_formula_units_Z     4
_cell_measurement_reflns_used     2352
_cell_measurement_theta_min     2.74
_cell_measurement_theta_max     22.78
_cell_measurement_temperature     295(2)
_exptl_crystal_description     prism
_exptl_crystal_colour     Yellow
_exptl_crystal_size_max     0.19
_exptl_crystal_size_mid     0.11
_exptl_crystal_size_min     0.05
_exptl_crystal_density_diffrn     1.901
_exptl_crystal_density_method     'not measured'
_exptl_crystal_F_000     1160
_exptl_absorpt_coefficient_mu     7.65
_exptl_absorpt_correction_type     multi-scan
_exptl_absorpt_process_details
;
(<i>SADABS</i>; Bruker, 2011)
;
_exptl_absorpt_correction_T_min     0.6462
_exptl_absorpt_correction_T_max     0.7457
_exptl_special_details     ?
_diffrn_ambient_temperature     295(2)
_diffrn_radiation_type     MoK\a
_diffrn_radiation_wavelength     0.71073
_diffrn_radiation_monochromator     graphite
_diffrn_measurement_device_type     'Bruker APEXII CCD'
_diffrn_measurement_method     'CCD rotation images, thick slices'
_diffrn_reflns_number     8306
_diffrn_reflns_av_R_equivalents     0.0419
_diffrn_reflns_theta_min     2.74
_diffrn_reflns_theta_max     27.51
_diffrn_reflns_theta_full     27.51
_diffrn_measured_fraction_theta_max     0.981
_diffrn_measured_fraction_theta_full     0.981
_diffrn_reflns_limit_h_min     -26
_diffrn_reflns_limit_h_max     26
_diffrn_reflns_limit_k_min     -18
_diffrn_reflns_limit_k_max     13
_diffrn_reflns_limit_l_min     -9
_diffrn_reflns_limit_l_max     9
_refine_special_details
;
 Refinement of F^2^ against ALL reflections.  The weighted R-factor wR and
 goodness of fit S are based on F^2^, conventional R-factors R are based
 on F, with F set to zero for negative F^2^. The threshold expression of
 F^2^ > 2sigma(F^2^) is used only for calculating R-factors(gt) etc. and is
 not relevant to the choice of reflections for refinement.  R-factors based
 on F^2^ are statistically about twice as large as those based on F, and R-
 factors based on ALL data will be even larger.
;
_reflns_number_total     2401
_reflns_number_gt     1571
_reflns_threshold_expression     >2sigma(I)
_refine_ls_structure_factor_coef     Fsqd
_refine_ls_matrix_type     full
_refine_ls_R_factor_all     0.0786
_refine_ls_R_factor_gt     0.0382
_refine_ls_wR_factor_gt     0.0742
_refine_ls_wR_factor_ref     0.0847
_refine_ls_goodness_of_fit_ref     0.996
_refine_ls_restrained_S_all     0.996
_refine_ls_number_reflns     2401
_refine_ls_number_parameters     124
_refine_ls_number_restraints     0
_refine_ls_hydrogen_treatment     constr
_refine_ls_weighting_scheme     calc
_refine_ls_weighting_details
         'calc w=1/[\s^2^(Fo^2^)+(0.0419P)^2^+0.0000P] where P=(Fo^2^+2Fc^2^)/3'
_atom_sites_solution_hydrogens     geom
_atom_sites_solution_primary     direct
_atom_sites_solution_secondary     difmap
_refine_ls_shift/su_max     0.002
_refine_ls_shift/su_mean     0
_refine_diff_density_max     2.018
_refine_diff_density_min     -0.413
_refine_ls_extinction_method     none
loop_
    _atom_type_symbol
    _atom_type_description
    _atom_type_scat_dispersion_real
    _atom_type_scat_dispersion_imag
    _atom_type_scat_source
    C C 0.0033 0.0016 'International Tables Vol C Tables 4.2.6.8 and 6.1.1.4'
    H H 0 0 'International Tables Vol C Tables 4.2.6.8 and 6.1.1.4'
    N N 0.0061 0.0033 'International Tables Vol C Tables 4.2.6.8 and 6.1.1.4'
    Cl Cl 0.1484 0.1585 'International Tables Vol C Tables 4.2.6.8 and 6.1.1.4'
    Hg Hg -2.3894 9.2266 'International Tables Vol C Tables 4.2.6.8 and 6.1.1.4'
    O O 0.0106 0.006 'International Tables Vol C Tables 4.2.6.8 and 6.1.1.4'
_computing_data_collection
;
APEX2 (Bruker, 2011)
;
_computing_cell_refinement
;
SAINT (Bruker, 2011)
;
_computing_data_reduction
;
SAINT (Bruker, 2011)
;
_computing_structure_solution
;
SIR-2002 (Burla <i>et al.</i>,  2005)
;
_computing_structure_refinement
;
SHELXL97 (Sheldrick, 2008)
;
_computing_molecular_graphics
;
ORTEP-3 for Windows (Farrugia, 2012) and DIAMOND (Brandenburg & Berndt,
2001)
;
_computing_publication_material
;
WinGX  (Farrugia, 2012)
;
loop_
    _atom_site_type_symbol
    _atom_site_label
    _atom_site_fract_x
    _atom_site_fract_y
    _atom_site_fract_z
    _atom_site_U_iso_or_equiv
    _atom_site_adp_type
    _atom_site_calc_flag
    _atom_site_refinement_flags
    _atom_site_occupancy
    _atom_site_symmetry_multiplicity
    _atom_site_disorder_assembly
    _atom_site_disorder_group
    Hg Hg1 1 0.050020(19) 0.25 0.05935(16) Uani d S 1 2 . .
    Cl Cl2 0.91850(7) -0.05454(8) 0.33958(18) 0.0473(3) Uani d . 1 1 . .
    Cl Cl1 1 0.20850(14) 0.25 0.0888(9) Uani d S 1 2 . .
    N N1 0.9472(2) 0.3140(3) 0.6672(6) 0.0415(10) Uani d . 1 1 . .
    C C4 1 0.2622(5) 0.75 0.0484(19) Uani d S 1 2 . .
    H H4 1 0.1998 0.75 0.058 Uiso calc SR 1 2 . .
    C C6 0.8265(3) 0.3186(3) 0.6596(8) 0.0446(13) Uani d . 1 1 . .
    C C3 0.9676(2) 0.4034(3) 0.6988(6) 0.0348(11) Uani d . 1 1 . .
    C C1 0.9672(3) 0.5616(3) 0.6966(8) 0.0463(14) Uani d . 1 1 . .
    H H1 0.9458 0.6165 0.6613 0.056 Uiso calc R 1 1 . .
    C C2 0.9314(3) 0.4838(4) 0.6393(7) 0.0418(12) Uani d . 1 1 . .
    H H2 0.8868 0.4841 0.5667 0.05 Uiso calc R 1 1 . .
    C C5 0.8795(3) 0.2814(4) 0.5694(8) 0.0524(14) Uani d . 1 1 . .
    H H5A 0.8789 0.2163 0.5749 0.063 Uiso calc R 1 1 . .
    H H5B 0.8694 0.299 0.4359 0.063 Uiso calc R 1 1 . .
    C C7 0.8324(3) 0.3053(4) 0.8527(9) 0.0569(15) Uani d . 1 1 . .
    H H7 0.8683 0.2721 0.9258 0.068 Uiso calc R 1 1 . .
    C C11 0.7722(3) 0.3668(4) 0.5561(9) 0.0574(15) Uani d . 1 1 . .
    H H11 0.768 0.3764 0.4263 0.069 Uiso calc R 1 1 . .
    C C8 0.7847(4) 0.3418(5) 0.9352(9) 0.0751(19) Uani d . 1 1 . .
    H H8 0.7893 0.3342 1.0658 0.09 Uiso calc R 1 1 . .
    C C9 0.7303(3) 0.3891(5) 0.8308(12) 0.075(2) Uani d . 1 1 . .
    H H9 0.6982 0.4127 0.8894 0.091 Uiso calc R 1 1 . .
    C C10 0.7238(3) 0.4013(4) 0.6396(12) 0.0695(18) Uani d . 1 1 . .
    H H10 0.6869 0.4327 0.5663 0.083 Uiso calc R 1 1 . .
loop_
    _atom_site_aniso_label
    _atom_site_aniso_U_11
    _atom_site_aniso_U_22
    _atom_site_aniso_U_33
    _atom_site_aniso_U_12
    _atom_site_aniso_U_13
    _atom_site_aniso_U_23
    Hg1 0.0830(3) 0.02880(19) 0.0678(2) 0 0.02171(18) 0
    Cl2 0.0457(8) 0.0495(8) 0.0472(7) -0.0016(6) 0.0120(6) 0.0026(6)
    Cl1 0.146(3) 0.0298(12) 0.0719(15) 0 -0.0079(15) 0
    N1 0.037(3) 0.031(2) 0.053(3) -0.0031(19) 0.006(2) -0.0073(19)
    C4 0.043(5) 0.033(4) 0.068(5) 0 0.010(4) 0
    C6 0.031(3) 0.032(3) 0.064(4) -0.005(2) -0.002(3) -0.008(2)
    C3 0.037(3) 0.033(3) 0.036(3) 0.003(2) 0.012(2) -0.003(2)
    C1 0.055(3) 0.029(3) 0.056(3) 0.011(2) 0.014(3) 0.006(2)
    C2 0.039(3) 0.042(3) 0.042(3) 0.003(2) 0.006(2) -0.003(2)
    C5 0.044(3) 0.048(3) 0.059(3) -0.005(3) 0.001(3) -0.018(3)
    C7 0.042(4) 0.060(4) 0.063(4) -0.004(3) 0.001(3) 0.003(3)
    C11 0.048(4) 0.056(4) 0.062(4) -0.007(3) 0.001(3) 0.002(3)
    C8 0.068(5) 0.098(6) 0.062(4) -0.013(4) 0.020(4) -0.012(4)
    C9 0.052(4) 0.075(5) 0.106(6) -0.007(4) 0.033(4) -0.027(4)
    C10 0.043(4) 0.053(4) 0.109(6) 0.000(3) 0.012(4) -0.001(4)
_geom_special_details
;
 All esds (except the esd in the dihedral angle between two l.s. planes)
 are estimated using the full covariance matrix.  The cell esds are taken
 into account individually in the estimation of esds in distances, angles
 and torsion angles; correlations between esds in cell parameters are only
 used when they are defined by crystal symmetry.  An approximate (isotropic)
 treatment of cell esds is used for estimating esds involving l.s. planes.
;
loop_
    _geom_bond_atom_site_label_1
    _geom_bond_atom_site_label_2
    _geom_bond_site_symmetry_2
    _geom_bond_distance
    _geom_bond_publ_flag
    Hg1 Cl1 . 2.359(2) ?
    Hg1 Cl2 2_755 2.4754(13) ?
    Hg1 Cl2 . 2.4754(13) ?
    N1 C4 . 1.336(6) ?
    N1 C3 . 1.397(6) ?
    N1 C5 . 1.466(6) ?
    C4 N1 2_756 1.336(6) ?
    C4 H4 . 0.93 ?
    C6 C11 . 1.374(7) ?
    C6 C7 . 1.383(8) ?
    C6 C5 . 1.499(7) ?
    C3 C3 2_756 1.344(9) ?
    C3 C2 . 1.414(7) ?
    C1 C1 2_756 1.367(11) ?
    C1 C2 . 1.376(7) ?
    C1 H1 . 0.93 ?
    C2 H2 . 0.93 ?
    C5 H5A . 0.97 ?
    C5 H5B . 0.97 ?
    C7 C8 . 1.372(9) ?
    C7 H7 . 0.93 ?
    C11 C10 . 1.375(9) ?
    C11 H11 . 0.93 ?
    C8 C9 . 1.370(10) ?
    C8 H8 . 0.93 ?
    C9 C10 . 1.365(10) ?
    C9 H9 . 0.93 ?
    C10 H10 . 0.93 ?
loop_
    _geom_angle_atom_site_label_1
    _geom_angle_atom_site_label_2
    _geom_angle_atom_site_label_3
    _geom_angle_site_symmetry_1
    _geom_angle_site_symmetry_3
    _geom_angle
    _geom_angle_publ_flag
    Cl1 Hg1 Cl2 . 2_755 128.95(3) ?
    Cl1 Hg1 Cl2 . . 128.95(3) ?
    Cl2 Hg1 Cl2 2_755 . 102.09(6) ?
    C4 N1 C3 . . 107.6(4) ?
    C4 N1 C5 . . 125.5(4) ?
    C3 N1 C5 . . 126.8(4) ?
    N1 C4 N1 2_756 . 109.7(6) ?
    N1 C4 H4 2_756 . 125.2 ?
    N1 C4 H4 . . 125.2 ?
    C11 C6 C7 . . 118.7(6) ?
    C11 C6 C5 . . 121.8(5) ?
    C7 C6 C5 . . 119.5(5) ?
    C3 C3 N1 2_756 . 107.5(3) ?
    C3 C3 C2 2_756 . 122.2(3) ?
    N1 C3 C2 . . 130.2(4) ?
    C1 C1 C2 2_756 . 122.7(3) ?
    C1 C1 H1 2_756 . 118.7 ?
    C2 C1 H1 . . 118.7 ?
    C1 C2 C3 . . 115.1(5) ?
    C1 C2 H2 . . 122.5 ?
    C3 C2 H2 . . 122.5 ?
    N1 C5 C6 . . 111.2(4) ?
    N1 C5 H5A . . 109.4 ?
    C6 C5 H5A . . 109.4 ?
    N1 C5 H5B . . 109.4 ?
    C6 C5 H5B . . 109.4 ?
    H5A C5 H5B . . 108 ?
    C8 C7 C6 . . 119.1(6) ?
    C8 C7 H7 . . 120.4 ?
    C6 C7 H7 . . 120.4 ?
    C6 C11 C10 . . 121.7(6) ?
    C6 C11 H11 . . 119.2 ?
    C10 C11 H11 . . 119.2 ?
    C9 C8 C7 . . 121.9(6) ?
    C9 C8 H8 . . 119 ?
    C7 C8 H8 . . 119 ?
    C10 C9 C8 . . 119.1(6) ?
    C10 C9 H9 . . 120.4 ?
    C8 C9 H9 . . 120.4 ?
    C9 C10 C11 . . 119.5(6) ?
    C9 C10 H10 . . 120.2 ?
    C11 C10 H10 . . 120.2 ?
loop_
    _geom_torsion_atom_site_label_1
    _geom_torsion_atom_site_label_2
    _geom_torsion_atom_site_label_3
    _geom_torsion_atom_site_label_4
    _geom_torsion_site_symmetry_1
    _geom_torsion_site_symmetry_2
    _geom_torsion_site_symmetry_3
    _geom_torsion_site_symmetry_4
    _geom_torsion
    _geom_torsion_publ_flag
    C3 N1 C4 N1 . . . 2_756 0.1(2) ?
    C5 N1 C4 N1 . . . 2_756 -177.2(5) ?
    C4 N1 C3 C3 . . . 2_756 -0.2(6) ?
    C5 N1 C3 C3 . . . 2_756 177.1(5) ?
    C4 N1 C3 C2 . . . . 179.0(4) ?
    C5 N1 C3 C2 . . . . -3.7(8) ?
    C1 C1 C2 C3 2_756 . . . 0.0(9) ?
    C3 C3 C2 C1 2_756 . . . -1.1(8) ?
    N1 C3 C2 C1 . . . . 179.8(5) ?
    C4 N1 C5 C6 . . . . 121.4(5) ?
    C3 N1 C5 C6 . . . . -55.4(7) ?
    C11 C6 C5 N1 . . . . 123.0(5) ?
    C7 C6 C5 N1 . . . . -56.1(7) ?
    C11 C6 C7 C8 . . . . -1.0(8) ?
    C5 C6 C7 C8 . . . . 178.1(5) ?
    C7 C6 C11 C10 . . . . -0.5(8) ?
    C5 C6 C11 C10 . . . . -179.6(5) ?
    C6 C7 C8 C9 . . . . 1.7(10) ?
    C7 C8 C9 C10 . . . . -0.8(10) ?
    C8 C9 C10 C11 . . . . -0.7(10) ?
    C6 C11 C10 C9 . . . . 1.3(9) ?
_iucr_refine_instructions_details
;
TITL import in C 2/c
CELL  0.71073  20.3669  14.8837   7.2154   90.000  104.372   90.000
ZERR     4.00   0.0011   0.0007   0.0004    0.000    0.002    0.000
LATT   7
SYMM  - X,   Y, 1/2 - Z
SFAC  C    H    N    CL   HG   O
UNIT  84   60   8    12   4    0
MERG   2
OMIT     2   0   0
OMIT     1   1   0
OMIT     1   1   1
OMIT    -1   1   1
OMIT     4   4   0
FMAP   2
PLAN   25
ACTA
BOND   $H
CONF
L.S.   4
WGHT    0.048700
FVAR       0.06766
HG1   5    1.000000    0.050022    0.250000    10.50000    0.08299    0.02868 =
         0.06764    0.00000    0.02169    0.00000
CL2   4    0.918506   -0.054569    0.339642    11.00000    0.04545    0.04947 =
         0.04688    0.00249    0.01186   -0.00157
CL1   4    1.000000    0.208546    0.250000    10.50000    0.14545    0.02956 =
         0.07248    0.00000   -0.00788    0.00000
N1    3    0.947269    0.313875    0.667107    11.00000    0.03994    0.03019 =
         0.05251   -0.00731    0.00744   -0.00301
C4    1    1.000000    0.261902    0.750000    10.50000    0.04182    0.03345 =
         0.06740    0.00000    0.01034    0.00000
AFIX  43
H4    2    1.000000    0.199417    0.750000    10.50000   -1.20000
AFIX   0
C6    1    0.826545    0.318541    0.660007    11.00000    0.03100    0.03099 =
         0.06478   -0.00740   -0.00304   -0.00522
C3    1    0.967657    0.403482    0.698893    11.00000    0.03776    0.03298 =
         0.03577   -0.00232    0.01176    0.00327
C1    1    0.967118    0.561731    0.696409    11.00000    0.05525    0.02785 =
         0.05610    0.00543    0.01347    0.01025
AFIX  43
H1    2    0.945772    0.616538    0.660838    11.00000   -1.20000
AFIX   0
C2    1    0.931463    0.483951    0.639407    11.00000    0.03948    0.04135 =
         0.04236   -0.00336    0.00567    0.00292
AFIX  43
H2    2    0.886789    0.484149    0.566990    11.00000   -1.20000
AFIX   0
C5    1    0.879372    0.280612    0.566678    11.00000    0.03459    0.05678 =
         0.06565   -0.02549    0.00260   -0.00579
C7    1    0.832633    0.305237    0.853051    11.00000    0.04123    0.05921 =
         0.06128    0.00227    0.00175   -0.00401
AFIX  43
H7    2    0.868611    0.272234    0.926222    11.00000   -1.20000
AFIX   0
C11   1    0.772174    0.366806    0.556103    11.00000    0.04774    0.05669 =
         0.06157    0.00239   -0.00010   -0.00735
AFIX  43
H11   2    0.768009    0.376248    0.426284    11.00000   -1.20000
AFIX   0
C8    1    0.784721    0.341533    0.934761    11.00000    0.06945    0.09711 =
         0.06052   -0.00963    0.01975   -0.01208
AFIX  43
H8    2    0.789303    0.333584    1.065200    11.00000   -1.20000
AFIX   0
C9    1    0.730174    0.389231    0.830972    11.00000    0.05317    0.07482 =
         0.10682   -0.02682    0.03269   -0.00714
AFIX  43
H9    2    0.698192    0.412756    0.889869    11.00000   -1.20000
AFIX   0
C10   1    0.723736    0.401502    0.639618    11.00000    0.04326    0.05250 =
         0.10742   -0.00177    0.01285    0.00008
AFIX  43
H10   2    0.686938    0.433033    0.566312    11.00000   -1.20000
HKLF 4
REM  import in C 2/c
REM R1 =  0.0395 for   1571 Fo > 4sig(Fo)  and  0.0797 for all   2401 data
REM    124 parameters refined using      0 restraints
END
WGHT      0.0493      0.0000
REM Highest difference peak  1.979,  deepest hole -0.426,  1-sigma level  0.127
Q1    1   1.0000  0.1400  0.7500  10.50000  0.05    1.98
Q2    1   1.0001  0.0206  0.1896  11.00000  0.05    0.89
Q3    1   0.9835  0.0667  0.2477  11.00000  0.05    0.87
Q4    1   1.0351  0.1789  0.2078  11.00000  0.05    0.67
Q5    1   0.8900  0.2127  0.5614  11.00000  0.05    0.46
Q6    1   0.8767  0.3033  0.4226  11.00000  0.05    0.45
Q7    1   0.9276 -0.0336  0.2470  11.00000  0.05    0.44
Q8    1   0.9397  0.4360  0.6490  11.00000  0.05    0.42
Q9    1   0.9202 -0.0085  0.3700  11.00000  0.05    0.39
Q10   1   0.9092  0.2711  0.6124  11.00000  0.05    0.38
Q11   1   0.9446  0.3738  0.6978  11.00000  0.05    0.38
Q12   1   0.8863 -0.0638  0.2020  11.00000  0.05    0.35
Q13   1   0.9766  0.3636  0.6281  11.00000  0.05    0.35
Q14   1   0.9530  0.0961  0.1297  11.00000  0.05    0.35
Q15   1   0.8614  0.2868  0.6159  11.00000  0.05    0.35
Q16   1   0.9739  0.2760  0.7687  11.00000  0.05    0.33
Q17   1   0.9545  0.5923  0.7178  11.00000  0.05    0.32
Q18   1   1.0000  0.5362  0.7500  10.50000  0.05    0.31
Q19   1   1.0491  0.0507  0.1787  11.00000  0.05    0.31
Q20   1   0.7400  0.4302  0.7338  11.00000  0.05    0.31
Q21   1   0.8910 -0.0673  0.3050  11.00000  0.05    0.30
Q22   1   0.7691  0.4215  0.5374  11.00000  0.05    0.30
Q23   1   0.8065  0.1825  0.8554  11.00000  0.05    0.30
Q24   1   0.9112  0.0447  0.1340  11.00000  0.05    0.29
Q25   1   0.9732  0.2872  0.6185  11.00000  0.05    0.29
;
