# Supplementary material for: Crystal structure of catena-poly[1,3-di­benzyl­benzimidazolium [[chlorido­mercurate(II)]-di-μ-chlorido]]
Source: Acta Crystallogr E Crystallogr Commun. 2015 Dec 12;71(Pt 12):m255–6. doi: 10.1107/S2056989015023427 (PMC4719861; doi:10.1107/S2056989015023427)
Supplement: Supplementary file 2 [file e-71-0m255-Isup2.hkl]

#
# h,k,l, Fc-squared, Fo-squared, sigma(Fo-squared) and status flag
#
data_I
_shelx_title ' import in C 2/c'
_shelx_refln_list_code          4
_shelx_F_calc_maximum      437.91
_exptl_crystal_F_000      1144.00
_reflns_d_resolution_high  0.7694
 
loop_
 _symmetry_equiv_pos_as_xyz
 'x, y, z'
 '-x, y, -z+1/2'
 'x+1/2, y+1/2, z'
 '-x+1/2, y+1/2, -z+1/2'
 '-x, -y, -z'
 'x, -y, z-1/2'
 '-x+1/2, -y+1/2, -z'
 'x+1/2, -y+1/2, z-1/2'
 
_cell_length_a    20.3669
_cell_length_b    14.8837
_cell_length_c     7.2154
_cell_angle_alpha  90.000
_cell_angle_beta  104.372
_cell_angle_gamma  90.000
 
_shelx_F_squared_multiplier     1.000
 
loop_
 _refln_index_h
 _refln_index_k
 _refln_index_l
 _refln_F_squared_calc
 _refln_F_squared_meas
 _refln_F_squared_sigma
 _refln_observed_status
   4   0   0   158026.58   168531.69   2372.85 o
   6   0   0    27628.58    28302.02    481.54 o
   8   0   0    27202.87    28737.09    489.71 o
  10   0   0    29187.99    30579.21    493.77 o
  12   0   0    27057.76    27416.69    659.06 o
  14   0   0    16233.17    16850.86    681.61 o
  16   0   0     2647.59     2990.59    251.17 o
  18   0   0     3725.67     3876.50    304.61 o
  20   0   0      196.80      420.96    280.31 o
  22   0   0     1296.89     1541.55    339.26 o
  24   0   0      908.01      725.90    354.18 o
   3   1   0    58712.68    64382.80    759.69 o
   5   1   0    28078.03    28372.89    538.51 o
   7   1   0    24219.52    25602.25    533.12 o
   9   1   0    50020.66    55345.77    584.56 o
  11   1   0    39860.81    45332.17    532.69 o
  13   1   0    28707.53    30809.78    597.62 o
  15   1   0     8400.28     8451.73    260.87 o
  17   1   0     1278.26     1256.77    164.68 o
  19   1   0      415.63      234.18    182.79 o
  21   1   0     1121.02     1270.04    222.62 o
  23   1   0      788.24      826.31    238.87 o
  25   1   0      427.09      501.90    314.01 o
   0   2   0    42908.91    46822.21   1332.74 o
   2   2   0    77360.22    83576.77    831.90 o
   4   2   0    37331.77    39046.35    403.24 o
   6   2   0      877.70     1041.01    164.62 o
   8   2   0     6258.91     5651.28    160.09 o
  10   2   0    15636.83    15179.29    251.16 o
  12   2   0    15571.37    16356.02    262.22 o
  14   2   0     9551.78    10262.87    266.66 o
  16   2   0      738.18      920.33    148.86 o
  18   2   0      163.45      229.29    167.21 o
  20   2   0      101.12      138.87    193.11 o
  22   2   0      232.04      717.36    232.68 o
  24   2   0      107.65       87.64    246.92 o
   1   3   0    60500.76    61635.15   1017.14 o
   3   3   0     1307.36     1204.04     61.50 o
   5   3   0    19434.33    19826.24    222.46 o
   7   3   0     3792.24     3426.27    125.55 o
   9   3   0     4203.45     3976.44    113.79 o
  11   3   0     6917.19     6651.40    384.25 o
  13   3   0     4641.64     4428.31    164.68 o
  15   3   0      803.63     1063.94    140.87 o
  17   3   0     1315.86     1468.00    175.70 o
  19   3   0      441.01      460.56    189.18 o
  21   3   0       93.09       86.44    204.87 o
  23   3   0      896.28     1048.36    243.04 o
  25   3   0      109.00      355.44    264.53 o
   0   4   0     4433.34     3756.52    240.63 o
   2   4   0    58384.83    60694.99    872.35 o
   6   4   0    10482.14    10335.01    168.22 o
   8   4   0     3549.06     3592.24    114.29 o
  10   4   0     5354.80     5452.45    281.78 o
  12   4   0     5005.67     5143.63    202.89 o
  14   4   0     1610.18     1819.44    148.56 o
  16   4   0     3130.54     3125.40    194.25 o
  18   4   0       49.70       77.56    172.23 o
  20   4   0      368.89      491.87    198.25 o
  22   4   0       28.99       26.61    218.18 o
  24   4   0      218.53      281.21    255.89 o
   1   5   0     1445.54     1723.06     82.95 o
   3   5   0    19805.95    21687.04    252.94 o
   5   5   0     1240.99     1411.51     52.36 o
   7   5   0     5555.27     5854.82    104.43 o
   9   5   0     1255.40     1448.49     84.44 o
  11   5   0      210.09      255.26     89.83 o
  13   5   0      391.92      396.57     98.87 o
  15   5   0        1.20      136.03    138.87 o
  17   5   0     1052.59     1119.10    232.66 o
  19   5   0       33.86      240.56    183.06 o
  21   5   0      102.92      407.43    211.14 o
  23   5   0       71.81       92.33    234.84 o
   0   6   0    10711.46    10035.95    278.66 o
   2   6   0    14247.22    13324.93    278.18 o
   4   6   0     8728.39     8253.93    134.38 o
   6   6   0     1485.42     1430.39     68.00 o
   8   6   0     8829.54     9044.29    143.47 o
  10   6   0     4072.50     3961.25    120.70 o
  12   6   0     1203.36     1000.58    104.05 o
  14   6   0      789.27      600.14    124.38 o
  16   6   0       15.49       75.25    251.42 o
  18   6   0      173.45      388.35    176.22 o
  20   6   0        3.51     -155.39    197.47 o
  22   6   0      100.79       -5.08    223.97 o
  24   6   0       63.86     -108.82    353.55 o
   1   7   0    30509.49    28797.12    455.66 o
   3   7   0    19532.35    18877.48    374.99 o
   5   7   0    12745.53    11761.54    177.69 o
   7   7   0     1037.80     1097.08     60.91 o
   9   7   0    13634.79    13575.57    201.79 o
  11   7   0    10067.06     9851.38    182.87 o
  13   7   0    13044.90    11536.89    503.22 o
  15   7   0     3491.58     3236.41    167.73 o
  17   7   0      399.72      339.05    166.82 o
  19   7   0       78.06      157.44    169.12 o
  21   7   0      179.35      -37.87    219.59 o
  23   7   0      156.34       73.08    339.52 o
   0   8   0    70470.22    72282.45   1502.89 o
   2   8   0    55213.62    56802.50    981.50 o
   4   8   0    14019.36    13668.64    246.81 o
   6   8   0    21437.40    21261.27    316.79 o
   8   8   0     3978.48     3600.46    116.30 o
  10   8   0    10145.22     9727.05    175.69 o
  12   8   0    12033.32    11384.15    208.90 o
  14   8   0     2713.07     2137.25    124.27 o
  16   8   0     1305.05     1129.06    168.00 o
  18   8   0      281.76       56.78    160.73 o
  20   8   0      183.34      275.57    210.28 o
  22   8   0      277.74      205.02    313.01 o
   1   9   0    42957.21    44145.12    785.76 o
   3   9   0    27335.66    28824.67    547.22 o
   5   9   0     4395.02     4592.86    126.81 o
   7   9   0    11943.69    12008.39    195.69 o
   9   9   0    11182.92    11026.92    195.55 o
  11   9   0    15670.79    15810.74    259.76 o
  13   9   0     8408.97     8191.50    276.12 o
  15   9   0     5287.89     4766.74    211.73 o
  17   9   0      577.33      796.67    178.84 o
  19   9   0      129.65     -360.32    463.85 o
  21   9   0      189.83      -17.69    325.56 o
   0  10   0    22292.72    21973.91    548.02 o
   2  10   0    29349.32    29350.03    563.18 o
   4  10   0    15777.56    15783.30    436.33 o
   6  10   0     8112.90     8329.07    237.77 o
   8  10   0    10542.54    10743.78    214.33 o
  10  10   0    15314.26    15136.05    229.70 o
  12  10   0    10506.98    10626.93    222.40 o
  14  10   0     6417.59     6585.27    254.29 o
  16  10   0     1490.98     1644.27    264.66 o
  18  10   0       93.89      344.75    257.32 o
  20  10   0      498.22       13.27    484.53 o
   1  11   0    40646.77    39857.79    737.98 o
   3  11   0    24118.09    23586.40    596.15 o
   5  11   0    12385.58    12157.08    390.48 o
   7  11   0     9336.24     9472.21    201.00 o
   9  11   0     2868.74     3526.90    163.45 o
  11  11   0    12596.48    12654.21    290.65 o
  13  11   0     5127.95     5999.18    360.97 o
  15  11   0     2351.19     2237.13    335.36 o
  17  11   0      704.94     1195.28    274.07 o
  19  11   0      274.83      521.51    309.77 o
  21  11   0      166.12       19.60    396.34 o
   2  12   0    17822.43    17599.98    720.81 o
   4  12   0    11502.39    11532.97    594.51 o
   6  12   0     7638.24     8196.77    537.89 o
   8  12   0     9802.08     9755.88    285.45 o
  10  12   0     6429.71     7055.59    345.49 o
  12  12   0     5448.30     6281.35    358.25 o
  14  12   0     2697.20     2859.27    717.54 o
  16  12   0     1051.31     1388.88    413.76 o
  18  12   0      381.47     1014.80    383.27 o
  20  12   0      183.61     -346.25    387.63 o
   1  13   0     7040.81     6504.72    481.27 o
   3  13   0     6984.24     6537.38    487.80 o
   5  13   0     4320.86     4141.94    422.47 o
   7  13   0     3293.17     2996.48    402.87 o
   9  13   0     6414.88     6248.35    332.46 o
  11  13   0     2022.59     2234.76    252.14 o
  13  13   0     1765.53     1680.67    266.33 o
  15  13   0      971.81     1059.56    283.36 o
  17  13   0      144.30     -222.12    354.96 o
   2  14   0      268.94      -23.95    278.74 o
   4  14   0      785.52      322.30    309.23 o
   6  14   0      590.77      461.67    341.90 o
   8  14   0       37.89       26.81    177.73 o
  10  14   0       78.31      223.52    205.86 o
  12  14   0      302.97      405.52    241.65 o
  14  14   0       41.45      325.66    267.58 o
  16  14   0       69.10      -21.78    359.32 o
   3  15   0      332.88      389.80    326.65 o
   5  15   0        2.76     -307.05    307.05 o
   7  15   0       90.02      322.30    359.32 o
   9  15   0       19.05       23.95    372.38 o
  11  15   0      391.29      825.34    405.05 o
  13  15   0        5.59      468.20    346.25 o
  15  15   0      112.11     -145.90    357.14 o
   4  16   0      334.29      106.71    337.54 o
   6  16   0      182.77      814.45    374.56 o
   8  16   0       23.23     -259.14    359.32 o
  10  16   0       83.97      411.58    472.56 o
  12  16   0      739.92      559.66    344.07 o
  14  16   0       90.95     -357.14    357.14 o
   5  17   0      279.67      971.24    391.98 o
   7  17   0      357.82      215.59    437.71 o
 -25   1   1        0.90      -51.91    251.92 o
 -23   1   1      124.74      526.53    228.99 o
 -21   1   1      326.26      331.73    205.87 o
 -19   1   1       12.94       88.78    176.57 o
 -17   1   1      287.78      534.22    168.59 o
 -15   1   1     3275.36     2948.63    169.86 o
 -13   1   1     2683.88     2235.74    231.20 o
 -11   1   1      431.26      228.46     68.23 o
  -9   1   1     8804.01     8593.15    138.55 o
  -7   1   1    12003.34    12160.86    157.88 o
  -5   1   1    15616.26    15257.31    202.99 o
  -3   1   1    16296.71    15655.73    195.95 o
   3   1   1    29122.45    28692.50    301.42 o
   5   1   1    13326.08    13113.49    195.48 o
   7   1   1     5734.45     5289.59    109.47 o
   9   1   1    19872.33    20635.85    343.18 o
  11   1   1     1594.91     1502.17    114.27 o
  13   1   1      634.61     1172.26    273.77 o
  15   1   1       46.36      262.89    141.06 o
  17   1   1       26.44      224.33    165.49 o
  19   1   1      413.62      725.93    192.75 o
  21   1   1      145.72      225.60    213.53 o
  23   1   1        3.39       68.70    243.67 o
 -26   2   1       25.73       96.40    295.64 o
 -24   2   1        9.52      237.74    245.17 o
 -22   2   1      344.10      478.25    222.11 o
 -20   2   1       42.94      235.32    190.68 o
 -18   2   1     7206.07     7484.13    291.75 o
 -16   2   1     1688.49     1738.05    164.09 o
 -14   2   1     3266.29     2874.85    353.61 o
 -12   2   1     1677.19     1305.07    102.91 o
 -10   2   1     3495.94     3012.88     89.83 o
  -8   2   1    14946.65    14521.17    197.80 o
  -6   2   1    39334.96    40186.09    420.27 o
  -4   2   1   103815.14   109618.58   1169.95 o
  -2   2   1    20264.10    20241.44    274.62 o
   0   2   1    98358.71   102638.88   1448.43 o
   2   2   1     1625.91     1618.92     78.09 o
   4   2   1    33342.41    33798.22    355.50 o
   6   2   1    31876.69    31123.73    338.85 o
   8   2   1    18947.18    17572.58    237.75 o
  10   2   1     5591.37     5096.08    148.38 o
  12   2   1     2814.38     2400.82    139.45 o
  14   2   1      708.05      764.97    171.62 o
  16   2   1     1360.05     1443.84    167.96 o
  18   2   1     2109.80     2212.88    202.58 o
  20   2   1      506.94      536.81    207.05 o
  22   2   1      343.43      651.25    230.96 o
  24   2   1        6.83      250.32    255.87 o
 -25   3   1       35.95      619.19    286.32 o
 -23   3   1       43.45      252.87    231.35 o
 -21   3   1      557.02      716.84    246.11 o
 -19   3   1     2855.31     2914.63    215.44 o
 -17   3   1    10065.39    10135.81    326.32 o
 -15   3   1     3124.00     2942.47    283.20 o
 -13   3   1     5065.64     4715.84    170.19 o
 -11   3   1     3380.78     3280.17    134.63 o
  -9   3   1    17469.47    17684.95    259.68 o
  -7   3   1    31042.03    31205.44    480.19 o
  -5   3   1    77238.57    79304.27    962.96 o
  -3   3   1    57165.16    58777.17    845.75 o
  -1   3   1    34487.77    33927.02    405.39 o
   1   3   1    24182.58    24485.27    369.11 o
   3   3   1     3483.06     3238.45    157.93 o
   5   3   1    58049.98    59781.14    655.76 o
   7   3   1    38969.44    39898.55    428.54 o
   9   3   1    23363.14    23843.37    429.15 o
  11   3   1     2878.01     2751.41    112.38 o
  13   3   1     2260.56     2147.98    153.15 o
  15   3   1     1491.16     1443.66    161.82 o
  17   3   1     3027.17     2601.14    196.77 o
  19   3   1     2591.06     2608.05    223.72 o
  21   3   1      691.62     1157.35    230.45 o
  23   3   1      305.86      417.58    250.20 o
 -24   4   1      133.15       17.76    262.02 o
 -22   4   1       60.03     -109.70    213.08 o
 -20   4   1     1381.10     1470.05    206.39 o
 -18   4   1     2751.02     2821.34    204.98 o
 -16   4   1     9321.38     8417.91    646.24 o
 -14   4   1    12219.09    12450.10    266.58 o
 -12   4   1     3616.18     4041.71    142.04 o
 -10   4   1     9814.41    10303.43    182.52 o
  -8   4   1    34404.04    35691.64    386.17 o
  -6   4   1    44793.21    47006.24    547.15 o
  -4   4   1    73883.55    79544.19   1140.82 o
  -2   4   1    27172.28    27532.83    313.30 o
   0   4   1     3007.52     3118.55    175.14 o
   2   4   1    12341.66    12339.77    271.57 o
   4   4   1    44556.87    46904.21    489.84 o
   6   4   1    31313.12    31173.91    597.26 o
   8   4   1    54781.95    57088.89    836.77 o
  10   4   1    22010.15    23014.78    492.46 o
  12   4   1     2680.39     2919.45    136.29 o
  14   4   1     1809.12     1821.06    257.89 o
  16   4   1      758.15     1076.02    167.00 o
  18   4   1     1879.70     1749.93    201.36 o
  20   4   1     1612.29     1777.30    224.04 o
  22   4   1      328.07      597.44    236.18 o
  24   4   1        6.01      394.27    258.25 o
 -25   5   1        6.97       85.65    260.85 o
 -23   5   1      189.70      227.69    226.59 o
 -21   5   1      297.57      241.62    223.96 o
 -19   5   1     2883.35     2893.13    240.96 o
 -17   5   1     6310.38     6650.89    408.93 o
 -15   5   1     5697.82     6096.95    190.43 o
 -13   5   1     6040.38     6199.87    173.99 o
 -11   5   1     4325.13     4432.35    139.27 o
  -9   5   1    17593.02    19097.34    247.89 o
  -7   5   1    57143.59    61869.92    637.65 o
  -5   5   1   120174.27   129389.87   1388.87 o
  -3   5   1    77885.16    82880.02    897.13 o
  -1   5   1    47995.67    51351.70    564.02 o
   1   5   1    37168.32    39505.48    477.06 o
   3   5   1    36667.95    39631.89    526.60 o
   5   5   1    65179.61    70635.38    842.44 o
   7   5   1    46683.35    49694.29    524.01 o
   9   5   1    22721.27    23263.45    597.48 o
  11   5   1     9760.29    10107.76    201.45 o
  13   5   1     1188.36     1465.33    125.03 o
  15   5   1      995.99      957.05    157.78 o
  17   5   1     2994.66     3194.95    353.92 o
  19   5   1     2764.32     3038.75    230.71 o
  21   5   1     1239.98     1590.52    234.52 o
  23   5   1      100.33       33.97    247.53 o
 -24   6   1      135.78      242.96    257.66 o
 -22   6   1       37.72      164.90    208.84 o
 -20   6   1     2398.69     1890.79    236.85 o
 -18   6   1     6967.21     6389.42    440.99 o
 -16   6   1    13091.38    13401.15    331.94 o
 -14   6   1     4537.42     5078.34    180.74 o
 -12   6   1    10953.75    11197.45    229.64 o
 -10   6   1    10281.76    10839.78    190.37 o
  -8   6   1    23971.30    24869.71    301.68 o
  -6   6   1    72098.68    73053.84   1676.54 o
  -4   6   1    73261.52    78044.07   1008.29 o
  -2   6   1    88514.63    95404.36   1031.76 o
   0   6   1    44614.20    49026.55    543.29 o
   2   6   1    36482.02    39319.25    479.37 o
   4   6   1    22597.91    23299.80    303.36 o
   6   6   1    76360.27    80798.63    825.72 o
   8   6   1    33283.46    34532.55    480.13 o
  10   6   1    19170.16    20100.30    295.88 o
  12   6   1     7903.59     8477.99    262.82 o
  14   6   1     4630.29     4555.02    221.20 o
  16   6   1     4121.64     3627.94    214.05 o
  18   6   1     3527.32     3480.87    227.77 o
  20   6   1     1362.30     1838.75    229.28 o
  22   6   1      300.58      517.40    291.35 o
 -23   7   1       11.58      439.22    253.05 o
 -21   7   1      287.31      -12.52    220.10 o
 -19   7   1     1153.97     1295.63    184.82 o
 -17   7   1      958.39     1156.02    165.23 o
 -15   7   1     7105.01     7260.00    225.34 o
 -13   7   1     2110.08     2115.63    116.10 o
 -11   7   1     9230.27     9330.28    257.59 o
  -9   7   1    18501.31    18887.05    296.61 o
  -7   7   1    39708.26    40689.60    507.60 o
  -5   7   1    39193.33    40573.09    500.17 o
  -3   7   1    48585.01    51425.03    620.40 o
  -1   7   1    25138.05    25929.15    331.84 o
   1   7   1    12187.76    12756.34    187.44 o
   3   7   1    48579.42    51950.04    626.62 o
   5   7   1    24826.19    26289.72    315.73 o
   7   7   1    44365.94    45243.15    560.77 o
   9   7   1    19380.20    19695.88    379.18 o
  11   7   1     4266.82     4255.44    196.89 o
  13   7   1      672.52      491.46    119.18 o
  15   7   1      884.38      851.35    156.54 o
  17   7   1      640.47      807.35    186.81 o
  19   7   1     1040.57     1441.97    213.35 o
  21   7   1      891.07     1174.59    281.63 o
  23   7   1       59.11      146.43    367.83 o
 -22   8   1       33.37      165.14    287.75 o
 -20   8   1      479.93      382.29    247.63 o
 -18   8   1     1072.88     1186.68    175.05 o
 -16   8   1     2545.68     2721.04    180.03 o
 -14   8   1     3222.09     3145.16    208.34 o
 -12   8   1     1548.19     1474.82    103.05 o
 -10   8   1     1102.88     1094.83     87.11 o
  -8   8   1     2720.01     2530.90     93.71 o
  -6   8   1     9463.98     9003.36    178.22 o
  -4   8   1     7221.21     6942.70    165.85 o
  -2   8   1     7565.04     7172.63    126.64 o
   0   8   1     1630.69     1464.38     72.34 o
   2   8   1     4618.61     4174.92    107.94 o
   4   8   1     3346.84     3194.44    101.09 o
   6   8   1     5053.21     4791.78    128.74 o
   8   8   1     3624.38     3566.83    118.18 o
  10   8   1     5068.72     4876.67    140.48 o
  12   8   1     2626.31     2448.66    145.74 o
  14   8   1      449.16      352.82    183.15 o
  16   8   1     1130.33     1008.32    300.80 o
  18   8   1      353.81      518.91    236.19 o
  20   8   1      377.25      475.35    851.47 o
  22   8   1       17.92      409.12    353.15 o
 -23   9   1       85.73      239.54    439.89 o
 -21   9   1       19.08      -62.11    270.60 o
 -19   9   1       95.47      195.57    203.01 o
 -17   9   1      196.91      390.00    186.25 o
 -15   9   1       15.68       75.33    139.04 o
 -13   9   1       21.89     -125.70    125.70 o
 -11   9   1      950.65     1122.11     87.41 o
  -9   9   1       53.49       34.07     72.83 o
  -7   9   1     2382.29     2483.46    114.72 o
  -5   9   1     1631.29     1703.96    109.24 o
  -3   9   1     1427.90     1403.83     84.69 o
  -1   9   1     2280.03     2324.85     95.76 o
   1   9   1     2111.40     2101.39    104.83 o
   3   9   1      406.99      348.24     71.84 o
   5   9   1     1144.09     1072.13     87.33 o
   7   9   1     1100.51     1116.84     86.93 o
   9   9   1      204.52      167.98     88.04 o
  11   9   1      188.62      -96.79    144.59 o
  13   9   1       24.14      184.75    127.34 o
  15   9   1       41.23       92.16    141.57 o
  17   9   1      236.22       31.63    223.80 o
  19   9   1      171.28      142.44    287.74 o
  21   9   1       27.04      122.65    333.06 o
 -22  10   1        9.09     -265.68    402.87 o
 -20  10   1        6.64      130.39    269.43 o
 -18  10   1       13.02      350.18    439.89 o
 -16  10   1        4.06      162.76    180.14 o
 -14  10   1      313.64      501.52    169.10 o
 -12  10   1       14.04      154.98     92.62 o
 -10  10   1     1348.14     1661.50    101.01 o
  -8  10   1       77.84       14.09     91.09 o
  -6  10   1      119.63       50.36     87.06 o
  -4  10   1       47.12       46.73     71.87 o
  -2  10   1     1085.70     1156.13     80.23 o
   0  10   1      806.15      807.28     81.61 o
   2  10   1      434.63      350.87     86.96 o
   4  10   1      596.47      746.07     91.59 o
   6  10   1      130.10      271.56     90.87 o
   8  10   1     1293.53     1531.08    100.89 o
  10  10   1       26.84      121.77     86.26 o
  12  10   1      204.23      202.65    144.37 o
  14  10   1      212.62      404.40    161.47 o
  16  10   1        6.69      -66.27    210.63 o
  18  10   1      157.31      115.81    245.75 o
  20  10   1       36.58     -276.62    315.80 o
 -21  11   1       13.48       21.78    383.27 o
 -19  11   1      186.26      277.93    622.82 o
 -17  11   1      278.67      358.67    245.27 o
 -15  11   1      205.33      403.35    247.17 o
 -13  11   1      201.90      384.29    133.33 o
 -11  11   1       67.92        7.00    117.33 o
  -9  11   1       75.33      234.73     95.95 o
  -7  11   1     1171.44     1427.53    114.10 o
  -5  11   1     2705.72     3136.17    134.85 o
  -3  11   1     2943.25     3175.56    136.49 o
  -1  11   1     2189.48     2342.82    117.81 o
   1  11   1      161.16      337.84    103.01 o
   3  11   1      152.97      -25.05    100.19 o
   5  11   1      188.99       69.23    111.69 o
   7  11   1     1913.04     2009.34    129.46 o
   9  11   1       46.30       14.45    118.98 o
  11  11   1       19.18      163.05    164.33 o
  13  11   1       14.75       53.00    180.70 o
  15  11   1       13.59       10.19    203.76 o
  17  11   1       24.44      -44.95    237.00 o
  19  11   1       60.70      254.79    415.94 o
 -20  12   1      645.85      707.74    383.27 o
 -18  12   1      740.07      496.05    271.52 o
 -16  12   1     2010.16     2240.05    280.94 o
 -14  12   1     2202.08     2406.47    434.45 o
 -12  12   1     1018.56     1114.97    221.31 o
 -10  12   1     4172.68     4082.54    286.36 o
  -8  12   1     5955.42     5726.02    203.89 o
  -6  12   1     6462.61     6784.68    205.04 o
  -4  12   1     5351.93     5008.64    175.44 o
  -2  12   1     4117.29     4095.47    230.42 o
   0  12   1      282.62      393.06    131.19 o
   2  12   1     2545.76     2533.51    211.23 o
   4  12   1     5254.23     5131.46    263.52 o
   6  12   1     9377.58     8928.35    272.11 o
   8  12   1    11728.31    11512.30    423.70 o
  10  12   1     3802.47     3465.79    273.13 o
  12  12   1      736.94      963.91    239.10 o
  14  12   1      493.32      644.80    256.97 o
  16  12   1      655.39     1316.68    296.45 o
  18  12   1      322.38     -396.34    396.34 o
 -19  13   1      620.69      912.45    376.74 o
 -17  13   1     1475.36     1170.40    301.32 o
 -15  13   1     1840.84     2518.32    289.77 o
 -13  13   1     1176.60     1616.49    247.46 o
 -11  13   1     1720.97     1413.31    385.45 o
  -9  13   1     2473.04     2698.41    238.49 o
  -7  13   1    15861.40    15594.19    719.72 o
  -5  13   1    22181.51    21116.28    459.95 o
  -3  13   1    24885.85    24533.70    825.34 o
  -1  13   1    17681.63    16200.15    448.58 o
   1  13   1    13480.73    12859.18    627.17 o
   3  13   1    11328.89    10776.04    292.62 o
   5  13   1    11816.92    10786.51    391.72 o
   7  13   1     9437.80     9474.41    393.84 o
   9  13   1     4745.84     5185.77    497.60 o
  11  13   1     3642.23     4028.42    301.91 o
  13  13   1      306.47      347.38    243.72 o
  15  13   1      472.90      323.74    290.09 o
  17  13   1      662.15      302.70    422.47 o
 -18  14   1     1656.75     1811.83    391.98 o
 -16  14   1     2077.68     2086.21    387.63 o
 -14  14   1     2073.17     2002.60    279.22 o
 -12  14   1     1982.18     2148.45    260.66 o
 -10  14   1     3648.96     3464.08    336.45 o
  -8  14   1     5607.61     5435.86    322.53 o
  -6  14   1    15575.81    14726.16    464.99 o
  -4  14   1    12105.78    11273.83    646.77 o
  -2  14   1     9140.50     8660.62    444.25 o
   0  14   1     6516.44     6321.59    307.62 o
   2  14   1     6140.99     6395.62    317.00 o
   4  14   1     9770.71     9248.54    722.99 o
   6  14   1    11341.13    11063.04    418.48 o
   8  14   1    10120.27     9865.27    424.32 o
  10  14   1     3259.68     3736.36    296.09 o
  12  14   1     2625.09     2481.35    295.62 o
  14  14   1      515.11     1443.80    387.63 o
  16  14   1      951.44     1023.51    418.11 o
 -15  15   1     1779.21     2086.21    378.92 o
 -13  15   1     1326.75     1255.91    348.43 o
 -11  15   1     1518.73     1380.03    407.23 o
  -9  15   1     4798.23     4804.00    296.79 o
  -7  15   1     5582.31     5953.77    516.11 o
  -5  15   1     9130.71     9181.08    633.70 o
   1  15   1     4417.28     4207.27    431.18 o
   3  15   1     5279.82     5500.81    494.33 o
   5  15   1     5957.69     5969.64    860.18 o
   7  15   1     7472.67     7993.27    653.30 o
   9  15   1     5208.62     5760.01    344.27 o
  11  15   1     1114.40     1014.20    262.10 o
  13  15   1      777.58      426.82    354.96 o
  15  15   1      525.15      169.86    374.56 o
 -14  16   1     1074.07      921.16    333.18 o
 -12  16   1     1561.63     1607.13    322.30 o
 -10  16   1     1896.38     1976.80    251.37 o
  -8  16   1     4784.94     4544.81    494.33 o
  -6  16   1     6186.79     5868.84    540.06 o
   2  16   1     3458.72     3342.73    433.36 o
   4  16   1     5403.99     4912.84    507.40 o
   6  16   1     5695.02     5873.19    548.77 o
   8  16   1     3714.41     3867.90    300.60 o
  10  16   1     2618.82     3087.94    389.80 o
  12  16   1      650.28      409.40    341.90 o
 -11  17   1      826.37     1032.22    298.34 o
  -9  17   1     1270.10     1165.06    280.92 o
  -7  17   1     2630.34     3373.22    616.28 o
   3  17   1     2966.81     2578.37    437.71 o
   5  17   1     3040.51     2569.66    455.13 o
   7  17   1     2108.82     1972.97    322.30 o
  11  17   1     1424.97     1343.63    372.38 o
 -26   0   2       46.18      522.64    492.15 o
 -24   0   2      580.40     1247.81    459.49 o
 -22   0   2     2737.03     2256.07    450.78 o
 -20   0   2     1982.04     2009.99    398.51 o
 -18   0   2     2947.01     2719.92    374.56 o
 -16   0   2      511.14      359.32    261.32 o
 -14   0   2     2845.75     3007.37    307.05 o
 -12   0   2    32915.32    34006.00    770.67 o
 -10   0   2    50387.76    51053.23   1184.71 o
  -8   0   2    63813.11    66132.16   1113.95 o
  -6   0   2    96207.06   101029.44   2038.76 o
  -4   0   2   128465.41   139258.73   2275.26 o
  -2   0   2   191763.39   213716.56   3004.10 o
   0   0   2   159467.66   177627.16   2501.06 o
   2   0   2   162039.63   176231.44   2485.82 o
   4   0   2    67867.88    69058.03   1000.37 o
   6   0   2    33171.98    33511.69    588.57 o
   8   0   2     4268.39     3956.99    153.65 o
  10   0   2     5522.23     4970.08    255.88 o
  12   0   2    16730.62    16566.29    488.07 o
  14   0   2    11842.66    10163.16    454.27 o
  16   0   2     6576.51     7049.67    410.32 o
  18   0   2      261.60      263.70    274.60 o
  20   0   2      153.16       79.80    310.77 o
  22   0   2       57.91      433.52    350.56 o
 -25   1   2      402.29      801.16    504.13 o
 -23   1   2     1554.34     1284.07    309.50 o
 -21   1   2     3143.09     3109.06    321.55 o
 -19   1   2     1517.75     1420.88    398.51 o
 -17   1   2     2112.85     1845.90    736.05 o
 -15   1   2     3980.80     3583.98    243.28 o
 -13   1   2    22891.08    24468.10    492.38 o
 -11   1   2    35523.56    38271.42    552.82 o
  -9   1   2    77332.60    81749.34    969.04 o
  -7   1   2    21944.60    21829.03    363.67 o
  -5   1   2     8982.25     8672.89    141.79 o
  -3   1   2     2500.48     2383.89     99.49 o
  -1   1   2    27131.74    29083.84    308.52 o
   1   1   2    95408.45   104790.80   1052.77 o
   3   1   2    94698.59   101380.09   1022.84 o
   5   1   2    65969.95    71139.18    730.94 o
   7   1   2    15276.53    16460.69    209.28 o
   9   1   2    15500.14    16973.52    398.66 o
  11   1   2     7232.33     7390.67    225.97 o
  13   1   2    13074.12    12467.66    317.03 o
  15   1   2     7334.83     6430.66    265.96 o
  17   1   2     2777.74     3010.49    224.69 o
  19   1   2      516.57      502.57    209.41 o
  21   1   2       12.07       38.04    227.66 o
  23   1   2       45.45      244.92    261.14 o
 -26   2   2       22.12      163.65    339.72 o
 -24   2   2      133.56      181.37    304.88 o
 -22   2   2      737.00      751.63    291.29 o
 -20   2   2      787.48      815.44    323.38 o
 -18   2   2      334.34      404.50    236.28 o
 -16   2   2     1090.97      853.11    202.49 o
 -14   2   2     4989.39     4682.14    364.91 o
 -12   2   2     7198.03     7206.11    194.65 o
 -10   2   2    21987.28    22621.37    284.86 o
  -8   2   2    34626.12    35924.63    445.19 o
  -6   2   2    12916.59    12147.06    176.02 o
  -4   2   2     9369.56     9264.21    132.59 o
  -2   2   2    14796.19    15167.67    175.20 o
   0   2   2    46129.90    49239.75    505.51 o
   2   2   2    43438.95    44604.20    463.46 o
   4   2   2    23660.02    23498.61    263.93 o
   6   2   2     3941.45     3734.23     97.58 o
   8   2   2     3637.55     3596.51    110.66 o
  10   2   2     4180.07     3928.57    142.98 o
  12   2   2     2957.35     2789.61    160.66 o
  14   2   2     3309.15     3398.19    195.51 o
  16   2   2      983.41     1367.48    195.03 o
  18   2   2      197.96      206.94    195.91 o
  20   2   2       37.07      206.81    214.86 o
  22   2   2        5.87       43.04    242.03 o
 -25   3   2      204.00       -2.72    249.82 o
 -23   3   2      921.42      814.32    308.45 o
 -21   3   2      734.20      639.13    213.01 o
 -19   3   2      779.94      464.55    286.07 o
 -17   3   2      291.72      238.33    162.61 o
 -15   3   2      166.94       76.99    138.07 o
 -13   3   2     2500.47     2483.15    170.05 o
 -11   3   2    16345.71    16993.32    278.10 o
  -9   3   2     6557.58     6476.27    126.19 o
  -7   3   2    19001.99    20161.33    247.89 o
  -5   3   2     3436.19     2959.40     77.47 o
  -3   3   2     9071.85     8369.76    115.39 o
  -1   3   2    10780.50    10053.31    137.09 o
   1   3   2    24004.54    23697.95    258.34 o
   3   3   2    22729.58    22019.26    247.16 o
   5   3   2     6337.68     5742.27    107.47 o
   7   3   2     3555.11     3299.14     92.24 o
   9   3   2      245.10      452.85     85.72 o
  11   3   2     3091.88     2930.28    166.68 o
  13   3   2     2088.27     2261.59    166.84 o
  15   3   2     3344.59     2990.66    208.29 o
  17   3   2     1106.78      626.67    195.04 o
  19   3   2      125.19      319.23    210.62 o
  21   3   2       77.46      194.62    238.09 o
  23   3   2        2.62      340.01    261.70 o
 -24   4   2       55.23      117.63    244.06 o
 -22   4   2      149.56      132.19    218.08 o
 -20   4   2     1002.94      560.08    232.61 o
 -18   4   2      676.61      644.23    182.63 o
 -16   4   2      987.47     1124.66    170.39 o
 -14   4   2     1068.38     1217.36    128.78 o
 -12   4   2     3262.07     3819.61    192.36 o
 -10   4   2     4785.61     5048.66    144.01 o
  -8   4   2     2317.64     2368.39     78.68 o
  -6   4   2     3291.55     3132.87     86.05 o
  -4   4   2    13475.26    13306.67    241.12 o
  -2   4   2     6870.72     6072.34    132.71 o
   0   4   2     9836.22     9463.70    189.69 o
   2   4   2     4414.30     3758.07     89.33 o
   4   4   2     8883.22     8569.42    127.72 o
   6   4   2     5081.86     4597.57    105.68 o
   8   4   2     3416.53     3561.39    125.60 o
  10   4   2     2354.74     2098.45    188.34 o
  12   4   2     2590.64     2683.77    190.02 o
  14   4   2     3056.21     2950.49    186.42 o
  16   4   2      176.60       68.23    175.63 o
  18   4   2      162.22      446.06    204.54 o
  20   4   2        4.56      125.24    220.77 o
  22   4   2       66.05      158.35    248.44 o
 -25   5   2        0.09      257.90    254.49 o
 -23   5   2       81.26      203.99    232.74 o
 -21   5   2      219.34     -101.47    228.62 o
 -19   5   2      131.59      357.94    189.68 o
 -17   5   2      540.59      668.98    174.12 o
 -15   5   2      936.87     1031.59    190.16 o
 -13   5   2       49.68      -58.51    106.43 o
 -11   5   2      569.75      628.31     86.21 o
  -9   5   2     1379.55     1756.88     82.56 o
  -7   5   2     3275.39     3522.46     96.87 o
  -5   5   2      111.12       81.98     67.08 o
  -3   5   2      528.19      478.18     76.92 o
  -1   5   2     1848.27     2128.11     78.41 o
   1   5   2     1777.76     2100.30    116.28 o
   3   5   2     5777.55     6141.73    123.47 o
   5   5   2      696.40      623.88     56.98 o
   7   5   2     1836.28     1885.23    109.30 o
   9   5   2      310.09      295.45     83.79 o
  11   5   2       22.59       92.72    104.86 o
  13   5   2      800.49      838.40    145.93 o
  15   5   2      237.52      440.01    165.39 o
  17   5   2        5.42      -52.48    190.18 o
  19   5   2       16.24      374.24    223.70 o
  21   5   2       15.03       55.29    240.07 o
 -24   6   2        3.33       52.93    244.86 o
 -22   6   2      131.05     -293.91    293.91 o
 -20   6   2       14.59      105.85    199.99 o
 -18   6   2       66.33      232.57    181.25 o
 -16   6   2       40.42      -59.58    124.49 o
 -14   6   2      937.32     1055.71    127.17 o
 -12   6   2     3166.62     2915.91    207.10 o
 -10   6   2    10506.57    10443.94    207.26 o
  -8   6   2     8429.29     7944.31    153.68 o
  -6   6   2     1126.25     1065.99     83.82 o
  -4   6   2     4461.16     4289.19    143.92 o
  -2   6   2     1491.02     1382.39     72.38 o
   0   6   2    12191.46    12041.50    187.11 o
   2   6   2    12182.92    11406.01    224.47 o
   4   6   2    14100.06    14058.67    228.02 o
   6   6   2     2678.16     2630.90     86.82 o
   8   6   2      623.29      588.23     85.75 o
  10   6   2       32.18      230.11    101.14 o
  12   6   2       21.39      299.67    117.17 o
  14   6   2      832.82      890.16    162.57 o
  16   6   2       15.21      188.92    172.02 o
  18   6   2      120.97       95.27    201.23 o
  20   6   2        4.77      -16.07    276.85 o
  22   6   2       19.46      347.33    308.27 o
 -23   7   2      411.67     -254.08    432.02 o
 -21   7   2      907.28      757.16    225.03 o
 -19   7   2      714.79      702.07    201.28 o
 -17   7   2      736.57      847.65    184.21 o
 -15   7   2     2180.96     1815.22    165.02 o
 -13   7   2     4123.84     4077.46    218.45 o
 -11   7   2     8604.31     7998.18    336.06 o
  -9   7   2    11825.90    10628.45    345.24 o
  -7   7   2    15030.36    14510.11    296.79 o
  -5   7   2     2216.64     2174.50     99.13 o
  -3   7   2     7771.55     6710.74    151.04 o
  -1   7   2    13394.47    12692.60    198.51 o
   1   7   2    25093.18    24489.85    328.65 o
   3   7   2    24164.66    22958.22    384.79 o
   5   7   2     9639.26     9080.27    182.28 o
   7   7   2     6563.26     6244.84    153.71 o
   9   7   2     4330.48     4170.02    210.03 o
  11   7   2     6994.51     6383.04    245.18 o
  13   7   2     3045.28     2788.70    155.75 o
  15   7   2     3183.39     2874.02    197.72 o
  17   7   2      695.97      690.51    193.57 o
  19   7   2       20.32     -257.61    257.61 o
  21   7   2       15.34     -152.44    300.23 o
 -24   8   2      596.38      710.90    310.31 o
 -22   8   2      950.62      332.62    239.26 o
 -20   8   2      652.52      535.82    263.85 o
 -18   8   2      392.89      590.23    197.07 o
 -16   8   2      269.89      354.74    174.69 o
 -14   8   2      975.77      810.35    196.14 o
 -12   8   2    11636.83    10770.57    276.37 o
 -10   8   2    15695.34    14705.62    444.05 o
  -8   8   2    23085.60    22428.10    350.40 o
  -6   8   2    16489.65    15471.12    234.93 o
  -4   8   2    15210.96    14666.27    220.59 o
  -2   8   2    18036.12    17992.87    281.35 o
   0   8   2    41191.87    42313.39    578.82 o
   2   8   2    38740.39    38317.02    533.21 o
   4   8   2    23889.55    23263.28    395.82 o
   6   8   2     8550.39     8549.66    183.72 o
   8   8   2     1236.55     1226.78    111.51 o
  10   8   2     2102.04     2041.38    139.50 o
  12   8   2     3140.01     2898.87    212.14 o
  14   8   2     4293.95     3604.29    199.66 o
  16   8   2     1978.18     2057.55    238.48 o
  18   8   2      734.90      384.38    248.28 o
  20   8   2       11.99     -221.35    461.67 o
 -23   9   2      512.44      428.47    306.33 o
 -21   9   2     1235.29     1376.89    295.65 o
 -19   9   2     1500.50     1548.58    228.14 o
 -17   9   2      428.93      563.27    191.78 o
 -15   9   2     2609.87     2697.92    211.73 o
 -13   9   2     4824.48     4715.77    189.51 o
 -11   9   2    19341.69    19033.87    361.19 o
  -9   9   2    18429.59    17721.67    298.99 o
  -7   9   2    11308.19    11062.79    221.91 o
  -5   9   2    10299.35    10087.39    183.01 o
  -3   9   2    11937.53    11949.54    217.02 o
  -1   9   2    17373.99    18250.42    289.52 o
   1   9   2    25979.97    26528.62    392.05 o
   3   9   2    28948.41    29638.87    434.27 o
   5   9   2    14089.61    14445.75    291.10 o
   7   9   2     7153.12     6850.71    209.14 o
   9   9   2     2609.48     2713.04    123.37 o
  11   9   2     3346.72     3316.60    166.69 o
  13   9   2     6359.95     5684.50    252.08 o
  15   9   2     3126.58     2388.19    300.95 o
  17   9   2      499.27      540.27    232.59 o
  19   9   2       91.31     -155.80    340.49 o
 -22  10   2      700.79      892.81    309.41 o
 -20  10   2     1343.16     1890.03    302.08 o
 -18  10   2      461.45      597.93    212.20 o
 -16  10   2     1400.29     1756.07    208.91 o
 -14  10   2     4212.39     4580.84    234.50 o
 -12  10   2     9976.76    10323.58    238.14 o
 -10  10   2    18729.42    19188.58    371.23 o
  -8  10   2    18224.86    17844.51    332.90 o
  -6  10   2    10464.05    10603.45    212.28 o
  -4  10   2     3774.95     3823.98    142.16 o
  -2  10   2    12806.09    12560.04    230.34 o
   0  10   2    16458.71    15869.22    272.73 o
   2  10   2    31811.22    32002.29    517.37 o
   4  10   2    19621.54    19984.54    400.76 o
   6  10   2     9391.48     9595.86    244.75 o
   8  10   2     4436.82     4207.24    301.26 o
  10  10   2     3187.52     3421.62    164.36 o
  12  10   2     3791.25     3730.79    385.67 o
  14  10   2     2683.12     2571.53    209.48 o
  16  10   2     2442.73     2055.37    454.34 o
  18  10   2      300.08      524.65    323.67 o
 -21  11   2      553.32      757.83    407.23 o
 -19  11   2      767.18      575.89    272.93 o
 -17  11   2      763.25      700.61    255.11 o
 -15  11   2      881.59     1480.38    200.07 o
 -13  11   2     3649.85     4151.01    276.57 o
 -11  11   2     7728.76     7963.20    248.00 o
  -9  11   2    12646.39    12468.91    250.24 o
  -7  11   2    16494.75    16302.96    285.33 o
  -5  11   2    14494.46    14018.32    279.13 o
  -3  11   2    12381.66    12231.34    257.24 o
  -1  11   2    23831.72    23102.36    397.26 o
   1  11   2    25712.14    25087.72    428.89 o
   3  11   2    18771.39    18340.15    345.11 o
   5  11   2    10075.38     9629.21    245.93 o
   7  11   2     3259.86     3445.19    164.62 o
   9  11   2     3078.64     3100.50    244.37 o
  11  11   2     3538.61     3778.11    203.38 o
  13  11   2     3156.60     3139.15    302.57 o
  15  11   2     1912.13     1975.14    244.57 o
  17  11   2     1142.77     1290.69    317.35 o
 -20  12   2      603.23      918.98    402.87 o
 -18  12   2      545.72      500.68    346.25 o
 -16  12   2      673.10     1230.50    265.09 o
 -14  12   2     2177.15     3228.92    535.71 o
 -12  12   2     4205.84     4748.00    244.44 o
 -10  12   2    11396.54    11247.48    279.86 o
  -8  12   2     6306.44     6708.45    217.53 o
  -6  12   2     9129.20     8770.04    207.39 o
  -4  12   2     8160.17     7964.12    241.85 o
  -2  12   2    10504.94    10089.59    237.68 o
   0  12   2    13067.09    12882.96    274.04 o
   2  12   2    16956.75    16324.31    322.61 o
   4  12   2    13206.58    12986.38    289.78 o
   6  12   2     7430.32     7309.99    282.34 o
   8  12   2     4667.54     4638.92    292.17 o
  10  12   2     1550.06     1680.59    197.84 o
  12  12   2     3249.91     2935.71    493.22 o
  14  12   2     2053.10     1955.91    239.68 o
  16  12   2      860.63      984.19    585.79 o
 -19  13   2      216.97      341.90    378.92 o
 -17  13   2      381.81      368.57    269.41 o
 -15  13   2      790.07     1258.69    261.00 o
 -13  13   2     2000.21     1789.50    202.09 o
 -11  13   2     2836.79     2806.62    224.82 o
  -9  13   2     4886.70     4742.31    229.31 o
  -7  13   2     3509.63     3192.55    181.93 o
  -5  13   2     3403.44     4346.64    344.07 o
  -3  13   2     4779.29     4997.77    354.96 o
  -1  13   2     4705.02     4760.62    264.00 o
   1  13   2     5049.68     4992.65    275.62 o
   3  13   2     6242.89     6223.86    328.84 o
   5  13   2     4661.38     4440.55    277.99 o
   7  13   2     3150.62     3176.53    265.79 o
   9  13   2     1789.79     2085.73    266.24 o
  11  13   2     1016.87     1370.59    286.36 o
  13  13   2      771.30      493.80    510.59 o
  15  13   2      407.28      591.36    942.93 o
 -18  14   2      196.67     -274.39    370.20 o
 -16  14   2       52.81      365.97    250.30 o
 -14  14   2      101.58      384.24    249.57 o
 -12  14   2      103.48      120.67    224.46 o
 -10  14   2       24.58       14.86    200.66 o
  -8  14   2      701.45       72.30    194.10 o
  -6  14   2      662.30      805.74    248.26 o
  -4  14   2      507.54      537.89    248.26 o
  -2  14   2      366.41      176.92    180.12 o
   0  14   2      996.50      835.28    195.08 o
   2  14   2       86.66     -161.37    190.55 o
   4  14   2      210.87       82.29    230.83 o
   6  14   2       52.04      395.31    207.71 o
   8  14   2       55.07      112.70    339.72 o
  10  14   2      377.61      879.21    258.42 o
  12  14   2       47.67       46.46    271.56 o
  14  14   2       39.31      -89.28    365.85 o
 -15  15   2        0.54      376.74    359.32 o
 -13  15   2       81.66     -154.45    304.87 o
 -11  15   2      128.47       77.28    274.39 o
  -9  15   2      193.33      292.11    381.09 o
  -7  15   2      104.69      187.28    248.26 o
  -5  15   2        6.77      100.17    239.54 o
  -3  15   2       26.66      -87.11    241.72 o
  -1  15   2      228.60      195.13    341.90 o
   1  15   2      206.01      291.50    198.82 o
   3  15   2      388.51      726.62    218.71 o
   5  15   2      258.17      413.11    213.44 o
   7  15   2        7.12       32.14    223.39 o
   9  15   2       21.96     -137.87    352.78 o
  11  15   2       22.39      553.13    348.43 o
  13  15   2       26.51       -8.71    370.20 o
 -14  16   2       53.53      -56.62    331.01 o
 -12  16   2      115.02      -58.80    296.16 o
 -10  16   2      548.40      406.22    248.16 o
  -8  16   2      359.37      322.30    272.21 o
  -6  16   2      780.05      389.80    265.68 o
  -4  16   2       36.76      204.70    259.14 o
  -2  16   2      425.22      485.62    263.50 o
   0  16   2     1022.23     1424.69    714.28 o
   2  16   2      876.19     1464.80    235.90 o
   4  16   2      376.65      486.50    222.81 o
   6  16   2       18.08       64.43    221.09 o
   8  16   2       11.80        7.25    253.32 o
  10  16   2       26.83     -326.65    326.65 o
 -11  17   2     1197.66     1422.02    335.36 o
  -9  17   2     1308.28     1398.07    320.12 o
  -7  17   2      399.29      596.68    287.45 o
  -5  17   2      391.35      479.09    276.56 o
  -3  17   2      270.64       50.09    259.14 o
  -1  17   2      522.89     1010.44    291.81 o
   1  17   2     1458.98     1417.92    243.30 o
   3  17   2     1745.48     1803.68    251.12 o
   5  17   2      540.53      629.15    241.71 o
   7  17   2      450.40      435.54    324.47 o
   9  17   2      115.33       50.09    328.83 o
  -8  18   2     2525.17     2380.20    354.96 o
  -6  18   2     1458.24     1363.23    315.76 o
  -4  18   2     1720.38     1467.75    322.30 o
  -2  18   2     2214.86     2088.39    339.72 o
   2  18   2     3264.75     3214.50    294.07 o
   4  18   2     3266.58     3240.38    376.74 o
   6  18   2     1424.99     1408.96    350.61 o
 -25   1   3        2.61      346.61    460.58 o
 -23   1   3        2.83       32.17    359.32 o
 -21   1   3       59.93     -259.38    259.38 o
 -19   1   3      156.82      -88.43    234.04 o
 -17   1   3     1404.78     1191.29    232.50 o
 -15   1   3     2208.37     2177.86    218.51 o
 -13   1   3     2913.64     3079.00    169.16 o
 -11   1   3      621.58      414.16     93.25 o
  -9   1   3     4270.51     4214.87    176.14 o
  -7   1   3      477.09      282.25     87.04 o
  -5   1   3     3681.43     3268.41    102.86 o
  -3   1   3     2572.06     2291.86     69.79 o
  -1   1   3    15278.65    14147.53    178.08 o
   1   1   3     9116.87     8842.61    133.87 o
   3   1   3     1633.13     1543.91     68.30 o
   5   1   3     5222.56     5129.57    124.88 o
   7   1   3     6561.41     6389.54    159.90 o
   9   1   3     4330.87     4087.41    247.06 o
  11   1   3      921.89      969.58    137.12 o
  13   1   3      151.23      174.69    153.30 o
  15   1   3       12.69      104.15    184.77 o
  17   1   3      111.05      151.55    221.39 o
  19   1   3       45.84      223.95    233.87 o
  21   1   3        2.62      -38.88    249.26 o
 -26   2   3      156.66      518.18    354.50 o
 -24   2   3      116.96      335.29    318.20 o
 -22   2   3       23.66     -211.90    297.86 o
 -20   2   3      252.47      235.48    179.78 o
 -18   2   3      572.76      424.24    228.68 o
 -16   2   3     3978.40     3786.45    265.96 o
 -14   2   3     3852.81     3770.81    187.62 o
 -12   2   3     5960.64     5892.62    218.86 o
 -10   2   3     2251.68     2120.62    131.90 o
  -8   2   3     6593.18     6253.45    138.60 o
  -6   2   3    25837.57    25840.45    336.69 o
  -4   2   3    30613.98    30269.13    331.53 o
  -2   2   3    58562.75    58924.71    608.97 o
   0   2   3     7894.39     7370.54    130.44 o
   2   2   3    13495.07    12757.74    170.04 o
   4   2   3     2085.70     1988.30     74.37 o
   6   2   3     6132.42     5635.72    148.71 o
   8   2   3     7305.86     6816.73    184.35 o
  10   2   3     7959.72     7462.78    236.02 o
  12   2   3     2812.95     2356.91    259.19 o
  14   2   3      479.80      318.89    172.61 o
  16   2   3      267.90       67.16    195.90 o
  18   2   3       11.58      116.48    227.87 o
  20   2   3      583.11      199.49    308.98 o
  22   2   3      107.43       53.66    264.68 o
 -25   3   3      243.29      269.52    542.24 o
 -23   3   3      240.55      -33.30    215.28 o
 -21   3   3      221.20      210.22    192.73 o
 -19   3   3      812.30      567.86    290.13 o
 -17   3   3     3968.84     3923.97    303.82 o
 -15   3   3     8322.67     8208.14    277.16 o
 -13   3   3    12564.17    12301.79    265.02 o
 -11   3   3     5853.13     5514.78    247.11 o
  -9   3   3     4710.29     4573.83    125.78 o
  -7   3   3     8471.00     8237.43    140.99 o
  -5   3   3    38417.72    39329.89    449.01 o
  -3   3   3    48702.85    49330.15    515.82 o
  -1   3   3    29495.91    29481.96    322.85 o
   1   3   3     9731.97     9760.60    141.39 o
   3   3   3     8310.53     8408.23    134.74 o
   5   3   3     5341.37     5670.80    139.35 o
   7   3   3     8684.62     8608.07    193.41 o
   9   3   3    10762.48    10669.65    240.75 o
  11   3   3     6923.45     7134.63    256.19 o
  13   3   3     2385.79     2228.73    182.74 o
  15   3   3      317.46       28.73    238.69 o
  17   3   3      104.51      -62.25    207.31 o
  19   3   3      448.63      442.43    243.41 o
  21   3   3      576.29      648.60    262.52 o
 -24   4   3       57.27       33.75    268.75 o
 -22   4   3       30.94     -201.28    201.28 o
 -20   4   3      167.16      333.93    190.70 o
 -18   4   3     3480.15     3161.75    451.74 o
 -16   4   3     9717.52     9775.61    317.12 o
 -14   4   3    14915.09    14838.40    309.54 o
 -12   4   3     9497.21     9648.03    229.07 o
 -10   4   3     5653.22     5845.43    169.85 o
  -8   4   3     6953.22     7273.69    126.67 o
  -6   4   3    13141.48    13199.22    185.01 o
  -4   4   3    35379.67    36466.89    392.88 o
  -2   4   3    35793.63    36182.38    451.38 o
   0   4   3    29634.33    30354.68    331.93 o
   2   4   3     7345.41     7561.98    124.45 o
   4   4   3     5758.11     6130.52    128.08 o
   6   4   3    15773.42    15780.76    266.47 o
   8   4   3    17099.97    18350.94    312.18 o
  10   4   3    11480.27    11862.34    335.42 o
  12   4   3     3102.21     3174.04    183.33 o
  14   4   3      199.53      259.54    169.98 o
  16   4   3       38.25     -167.92    189.28 o
  18   4   3      293.86       83.73    222.86 o
  20   4   3      316.45     -110.09    247.70 o
 -25   5   3      579.50      344.40    340.73 o
 -23   5   3       38.03     -269.06    284.59 o
 -21   5   3       76.14      181.95    264.57 o
 -19   5   3      517.51      407.98    186.33 o
 -17   5   3     4403.43     4517.97    335.34 o
 -15   5   3    10489.12    10315.33    272.53 o
 -13   5   3    10525.27    11022.86    257.75 o
 -11   5   3    11347.19    12265.45    255.58 o
  -9   5   3     7375.59     7705.72    135.24 o
  -7   5   3    30248.26    31851.14    408.39 o
  -5   5   3    30161.53    31044.78    438.64 o
  -3   5   3    73346.29    76301.16    999.01 o
  -1   5   3    54744.16    57614.22    763.35 o
   1   5   3    25690.73    26264.62    405.45 o
   3   5   3    10837.46    11436.17    169.75 o
   5   5   3     7172.52     7499.44    157.69 o
   7   5   3    15385.47    15577.23    413.01 o
   9   5   3    14154.44    14828.69    283.41 o
  11   5   3     8166.11     8827.07    242.72 o
  13   5   3     1136.59     1102.40    184.36 o
  15   5   3      757.15      646.23    186.12 o
  17   5   3      274.26      100.38    205.51 o
  19   5   3      422.03      592.64    319.09 o
  21   5   3      442.16      922.63    330.47 o
 -24   6   3      282.47     -237.21    430.17 o
 -22   6   3      507.40      712.56    235.71 o
 -20   6   3      795.72     1035.14    216.43 o
 -18   6   3     3284.07     3031.08    463.55 o
 -16   6   3     6924.98     7093.96    256.80 o
 -14   6   3    12181.51    12693.56    293.63 o
 -12   6   3     9271.48     9920.89    240.71 o
 -10   6   3     6688.50     6811.82    158.11 o
  -8   6   3    10680.38    11061.04    182.60 o
  -6   6   3    28179.53    29122.83    419.64 o
  -4   6   3    66863.42    69397.91   1026.22 o
  -2   6   3    46410.84    47901.61    648.70 o
   0   6   3    33305.13    34553.38    640.11 o
   2   6   3    13134.50    13050.75    223.79 o
   4   6   3    16574.22    17038.40    250.96 o
   6   6   3    11960.24    12569.29    275.72 o
   8   6   3    21995.82    23320.11    372.04 o
  10   6   3    16567.66    16954.13    316.31 o
  12   6   3     7929.02     7626.53    250.04 o
  14   6   3     2348.47     2111.78    290.58 o
  16   6   3      194.72      288.69    193.82 o
  18   6   3      332.23      677.87    293.67 o
  20   6   3      443.45      573.69    326.49 o
 -23   7   3       23.57      305.17    363.85 o
 -21   7   3       23.36      399.91    217.48 o
 -19   7   3      292.05      304.30    193.47 o
 -17   7   3     2159.98     2613.91    496.69 o
 -15   7   3     7108.05     7207.40    252.37 o
 -13   7   3     9367.93     9098.22    247.32 o
 -11   7   3     9720.73     9796.08    214.56 o
  -9   7   3     7976.35     7977.68    155.65 o
  -7   7   3     9559.55     9387.09    226.03 o
  -5   7   3    22023.00    22099.83    383.77 o
  -3   7   3    30625.58    30854.74    500.02 o
  -1   7   3    26192.02    26628.45    394.30 o
   1   7   3    23312.61    23680.96    467.70 o
   3   7   3     9853.34    10197.15    274.45 o
   5   7   3    12302.20    12115.03    228.86 o
   7   7   3     8930.84     9062.98    209.88 o
   9   7   3     5816.32     6171.13    235.15 o
  11   7   3     2794.64     2940.85    164.10 o
  13   7   3     1009.47     1152.31    174.98 o
  15   7   3       75.06      138.95    226.98 o
  17   7   3      194.30      295.26    265.96 o
  19   7   3      558.63      674.06    312.37 o
 -22   8   3       39.18       -8.08    315.01 o
 -20   8   3      431.02      376.79    254.58 o
 -18   8   3      936.03      891.72    282.04 o
 -16   8   3     2271.19     2323.56    207.06 o
 -14   8   3     1789.43     1945.51    163.65 o
 -12   8   3     1532.27     1517.65    118.55 o
 -10   8   3     1008.41      972.79     91.08 o
  -8   8   3     2184.76     2359.72    121.63 o
  -6   8   3     3900.35     4015.45    258.69 o
  -4   8   3     3046.41     2738.12    130.92 o
  -2   8   3     8448.25     7769.82    222.33 o
   0   8   3     3160.29     2970.31    135.88 o
   2   8   3     1084.70      736.19    108.59 o
   4   8   3      824.47      621.27     97.99 o
   6   8   3     2263.69     2423.89    157.47 o
   8   8   3     4317.91     3846.57    211.75 o
  10   8   3     3124.10     3061.79    253.34 o
  12   8   3     1018.75      834.53    160.87 o
  14   8   3      143.69      103.52    207.68 o
  16   8   3      164.93       37.03    239.36 o
  18   8   3       17.35      171.91    278.09 o
 -23   9   3       89.35      641.60    364.76 o
 -21   9   3        2.79      203.21    385.64 o
 -19   9   3       14.24      104.15    206.99 o
 -17   9   3        8.49       71.78    257.17 o
 -15   9   3       80.86     -165.81    165.81 o
 -13   9   3      431.37      610.74    140.75 o
 -11   9   3      256.20      278.22    102.12 o
  -9   9   3     1357.80     1500.22    186.71 o
  -7   9   3      341.99      341.59    111.37 o
  -5   9   3     2361.76     2231.97    129.55 o
  -3   9   3      647.84      556.75     90.82 o
  -1   9   3     1691.31     1647.02    110.99 o
   1   9   3      464.90      334.28    106.04 o
   3   9   3      518.20      236.44    108.73 o
   5   9   3       48.84       -7.59    133.27 o
   7   9   3       65.36       56.09    113.62 o
   9   9   3      196.81      222.93    161.60 o
  11   9   3       11.86       53.56    178.34 o
  13   9   3      196.28      100.30    200.88 o
  15   9   3       76.76      -13.72    253.72 o
  17   9   3      128.43      -26.55    278.57 o
  19   9   3        8.90      123.60    355.70 o
 -22  10   3       21.50      882.69    289.48 o
 -20  10   3       39.65      830.19    269.42 o
 -18  10   3        0.12       51.94    271.60 o
 -16  10   3        0.37      106.40    183.32 o
 -14  10   3        5.77     -143.31    143.31 o
 -12  10   3       51.22      -18.71    128.38 o
 -10  10   3      344.20      237.31    148.44 o
  -8  10   3        2.57      -80.95    126.29 o
  -6  10   3      289.77      321.13    122.99 o
  -4  10   3      216.15      183.39    101.63 o
  -2  10   3        0.40       32.22    105.93 o
   0  10   3       12.29      -68.77    103.99 o
   2  10   3      907.16      929.20    187.77 o
   4  10   3      352.26       50.93    114.89 o
   6  10   3      646.10      612.37    162.67 o
   8  10   3        1.90     -166.59    166.59 o
  10  10   3        3.50      124.09    157.39 o
  12  10   3       55.26      258.60    191.46 o
  14  10   3        0.39      126.34    209.73 o
  16  10   3       41.45      377.86    279.98 o
  18  10   3        0.00       81.13    417.02 o
 -21  11   3        4.20      233.80    280.77 o
 -19  11   3        5.27       10.80    609.75 o
 -17  11   3      128.90     -362.27    790.50 o
 -15  11   3      346.17      446.27    161.50 o
 -13  11   3      174.79      285.64    174.12 o
 -11  11   3       37.28     -152.90    152.90 o
  -9  11   3       46.56      -59.91    121.21 o
  -7  11   3      403.86      237.97    150.25 o
  -5  11   3     3202.92     3552.13    184.03 o
  -3  11   3     3479.50     3714.73    170.05 o
  -1  11   3      590.87      622.22    117.21 o
   1  11   3      205.31      180.41    115.56 o
   3  11   3      198.34      358.74    121.83 o
   5  11   3       46.19      140.94    125.03 o
   7  11   3       27.40        9.99    163.43 o
   9  11   3      398.71      491.49    151.26 o
  11  11   3      113.63      123.00    165.83 o
  13  11   3       16.27     -171.64    230.37 o
  15  11   3       83.60      263.04    278.74 o
  17  11   3       62.54      366.41    327.15 o
 -20  12   3      167.39     1012.62    396.34 o
 -18  12   3      522.98      261.85    242.91 o
 -16  12   3     2532.75     2622.47    318.36 o
 -14  12   3     3126.56     3010.63    223.97 o
 -12  12   3     2867.38     2866.39    215.35 o
 -10  12   3      981.78      840.95    170.17 o
  -8  12   3      348.60      288.86    177.65 o
  -6  12   3     1398.53     1322.55    198.17 o
  -4  12   3     3416.55     3947.37    169.33 o
  -2  12   3     4429.91     4864.45    185.52 o
   0  12   3     3125.92     3630.63    197.08 o
   2  12   3     3108.46     3365.62    201.54 o
   4  12   3     2483.39     2392.50    194.14 o
   6  12   3     4154.11     4094.02    233.23 o
   8  12   3     3313.24     3220.81    250.35 o
  10  12   3     2174.39     1948.25    207.62 o
  12  12   3     1337.05     1120.80    209.95 o
  14  12   3      183.20      523.87    592.33 o
  16  12   3       16.34      153.37    310.32 o
 -19  13   3      327.52       31.93    282.27 o
 -17  13   3      928.82      817.03    225.43 o
 -15  13   3     1905.36     2377.55    299.51 o
 -13  13   3     2631.27     2324.73    276.79 o
 -11  13   3     1784.18     1928.43    265.68 o
  -9  13   3     4200.90     3599.70    376.74 o
  -7  13   3     7869.93     6893.22    372.73 o
  -5  13   3    14371.51    14171.80    446.45 o
  -3  13   3    16925.71    16113.20    394.81 o
  -1  13   3    17621.79    16763.92    464.99 o
   1  13   3     5042.54     5662.52    245.84 o
   3  13   3     2835.54     3214.19    272.23 o
   5  13   3     2602.34     2958.46    268.24 o
   7  13   3     3302.54     3080.23    284.80 o
   9  13   3     4872.45     4652.89    341.64 o
  11  13   3     1760.18     1607.86    316.52 o
  13  13   3      526.37      501.69    267.46 o
  15  13   3       94.52       57.50    295.46 o
 -16  14   3     2111.38     2314.87    442.07 o
 -14  14   3     3226.13     3266.96    331.01 o
 -12  14   3     2345.83     2707.45    292.07 o
 -10  14   3     2480.32     2060.08    344.07 o
  -8  14   3     2238.97     2565.30    352.78 o
  -6  14   3     4832.23     5396.28    426.82 o
  -4  14   3     8010.26     7610.98    527.00 o
  -2  14   3     9536.86     9373.15    402.67 o
   0  14   3     7589.95     7973.97    388.79 o
   2  14   3     4928.38     4949.50    309.22 o
   4  14   3     2957.59     3159.78    286.29 o
   6  14   3     3702.78     3930.62    488.89 o
   8  14   3     4574.86     4553.37    403.96 o
  10  14   3     3511.85     3544.31    337.64 o
  12  14   3     1421.77     1256.27    791.59 o
 -15  15   3     2166.93     2016.53    429.00 o
 -13  15   3     2288.15     2521.75    400.69 o
 -11  15   3     2228.21     1805.29    363.67 o
  -9  15   3     1742.54     1445.98    324.47 o
  -7  15   3     2851.31     2051.37    348.43 o
  -5  15   3     7402.11     7452.01    537.89 o
  -3  15   3     7653.98     7188.51    542.24 o
  -1  15   3     5490.63     5824.05    322.13 o
   1  15   3     3412.25     3688.06    288.91 o
   3  15   3     2426.18     2414.55    274.81 o
   5  15   3     1850.95     1938.78    271.56 o
   7  15   3     2936.70     2633.49    296.11 o
   9  15   3     1857.18     1912.00    405.05 o
  11  15   3     1370.32     1657.21    422.47 o
 -12  16   3     2009.64     1685.52    374.56 o
 -10  16   3     1737.63     1293.54    346.25 o
  -8  16   3     2206.52     2192.92    370.20 o
  -6  16   3     3020.77     3390.64    385.45 o
  -4  16   3     4001.99     3941.59    407.23 o
  -2  16   3     5504.85     5770.84    328.88 o
   0  16   3     4009.84     4391.04    529.18 o
   2  16   3     2011.66     1641.06    264.66 o
   4  16   3     2427.28     2671.87    290.72 o
   6  16   3     1592.37     1329.84    271.54 o
   8  16   3     1619.55     1683.34    385.45 o
 -11  17   3      858.63     1040.93    359.32 o
  -9  17   3     1241.22     1263.05    350.61 o
  -7  17   3     2260.88     2456.42    376.74 o
  -5  17   3     2540.42     2737.34    385.45 o
  -3  17   3     3766.96     4435.93    422.47 o
  -1  17   3     2991.00     2948.56    292.65 o
   1  17   3     2155.63     2067.26    284.07 o
   3  17   3     1057.64      935.55    260.04 o
   5  17   3     1103.33     1112.79    350.61 o
  -6  18   3     1155.07      794.85    352.78 o
  -4  18   3     1864.76     1678.99    368.03 o
  -2  18   3     1433.08      598.86    337.54 o
   0  18   3     2019.80     1754.22    284.00 o
   2  18   3     2143.97     2323.58    400.69 o
 -24   0   4      206.79      163.33    481.27 o
 -22   0   4     1075.02      372.38    437.71 o
 -20   0   4     3891.60     3767.38    474.73 o
 -18   0   4     1466.55     1598.41    363.67 o
 -16   0   4     1856.31     1746.50    315.76 o
 -14   0   4     2166.31     2103.64    296.16 o
 -12   0   4     6120.13     6542.73    308.14 o
 -10   0   4    32638.33    31919.63    738.36 o
  -8   0   4    72990.00    74099.27   1547.55 o
  -6   0   4    84373.88    85663.80   1445.03 o
  -4   0   4    41605.68    43258.03    764.85 o
  -2   0   4    28261.00    29591.87    548.17 o
   0   0   4     8701.11     8910.65    243.04 o
   2   0   4    34489.16    34685.75    636.17 o
   4   0   4    31854.87    31829.45    599.67 o
   6   0   4    12681.02    12379.84    398.81 o
   8   0   4     7669.15     8045.17    354.96 o
  10   0   4     3741.32     3933.33    310.32 o
  12   0   4      829.63     1087.39    272.21 o
  14   0   4     2270.22     2784.09    388.72 o
  16   0   4     1902.06     1996.62    352.72 o
  18   0   4      700.97     1205.65    391.33 o
  20   0   4      480.52      463.31    405.21 o
 -25   1   4       22.44     -342.59    342.59 o
 -23   1   4      741.38      241.45    767.63 o
 -21   1   4     1973.25     1705.25    308.60 o
 -19   1   4     4830.08     4879.90    340.30 o
 -17   1   4     3899.26     4214.04    408.31 o
 -15   1   4     3075.89     3160.02    492.15 o
 -13   1   4     3729.60     3887.33    168.16 o
 -11   1   4    11880.65    11491.68    263.37 o
  -9   1   4    16780.85    16571.58    315.13 o
  -7   1   4    21051.07    20201.01    355.19 o
  -5   1   4    12894.47    12659.42    209.12 o
  -3   1   4     6830.99     6450.30    147.10 o
  -1   1   4    12991.02    13445.13    215.53 o
   1   1   4    23218.79    24243.24    332.61 o
   3   1   4    36923.82    38203.50    491.17 o
   5   1   4    26856.18    27701.99    419.12 o
   7   1   4    16023.56    16917.34    344.21 o
   9   1   4     1556.52     1569.13    182.34 o
  11   1   4     1882.34     2033.63    180.66 o
  13   1   4     1502.15     1869.88    196.06 o
  15   1   4     2395.47     2318.46    236.87 o
  17   1   4     1623.62     1750.20    262.68 o
  19   1   4      256.31       28.54    274.08 o
 -24   2   4       16.01     -318.04    318.04 o
 -22   2   4      487.72      120.94    316.85 o
 -20   2   4     1667.16     2142.63    369.12 o
 -18   2   4     2760.82     2768.05    429.00 o
 -16   2   4      942.81     1035.65    221.34 o
 -14   2   4      398.81      400.04    179.83 o
 -12   2   4     3933.55     3922.91    144.96 o
 -10   2   4    11979.55    11456.36    256.35 o
  -8   2   4    20444.32    19753.74    352.28 o
  -6   2   4    20615.66    20804.46    362.34 o
  -4   2   4     7770.85     7398.21    221.07 o
  -2   2   4     3757.00     3430.79    109.07 o
   0   2   4     5595.63     5569.58    140.17 o
   2   2   4     7090.93     6773.64    155.56 o
   4   2   4     9418.99     8944.14    201.82 o
   6   2   4    12250.19    11718.95    240.88 o
   8   2   4     1650.23     1742.75    211.85 o
  10   2   4       82.72      -31.00    140.68 o
  12   2   4      139.38      199.51    161.51 o
  14   2   4      167.72      229.66    193.03 o
  16   2   4      589.83      506.76    279.30 o
  18   2   4      421.63      477.35    260.28 o
  20   2   4       43.92     -103.66    274.69 o
 -25   3   4      101.37     -396.32    962.53 o
 -23   3   4       70.52     -303.06    303.06 o
 -21   3   4      794.19      648.69    391.98 o
 -19   3   4      602.93      781.86    261.11 o
 -17   3   4      504.64      759.91    234.86 o
 -15   3   4      898.80      907.97    256.97 o
 -13   3   4     1174.66     1297.48    117.02 o
 -11   3   4     2681.42     2684.15    138.98 o
  -9   3   4     9411.30     9353.30    226.57 o
  -7   3   4    10136.44     9886.76    196.35 o
  -5   3   4     5233.16     4602.77    122.52 o
  -3   3   4     5304.75     4761.52    128.87 o
  -1   3   4     2142.19     1802.44     89.16 o
   1   3   4     3156.52     2893.28    140.81 o
   3   3   4     7549.51     6829.29    184.68 o
   5   3   4     3547.37     3004.64    126.84 o
   7   3   4      406.68      291.57    105.29 o
   9   3   4     1708.70     1661.76    199.02 o
  11   3   4       82.39      259.82    153.36 o
  13   3   4      658.14      689.68    188.51 o
  15   3   4     1224.16     1391.74    221.10 o
  17   3   4      323.40      268.93    237.10 o
  19   3   4       75.64      -32.16    342.91 o
 -24   4   4       48.71     -184.43    329.52 o
 -22   4   4      549.86      117.63    370.20 o
 -20   4   4      375.24       16.62    332.10 o
 -18   4   4      699.71      741.24    250.49 o
 -16   4   4      354.64      622.96    228.44 o
 -14   4   4      491.18      465.12    101.15 o
 -12   4   4      402.72      423.38    100.71 o
 -10   4   4     1161.70     1162.19     98.52 o
  -8   4   4     3944.85     4010.74    136.39 o
  -6   4   4     3917.99     3731.17    128.52 o
  -4   4   4     4650.06     4327.48    134.29 o
  -2   4   4      341.00      272.83     74.50 o
   0   4   4     2292.01     2086.20     97.89 o
   2   4   4     2823.87     2629.25    109.69 o
   4   4   4     4942.04     4736.00    162.13 o
   6   4   4     2480.33     2224.57    123.43 o
   8   4   4     2167.32     2066.86    137.40 o
  10   4   4     1097.09     1265.06    212.48 o
  12   4   4      627.89      629.82    178.92 o
  14   4   4      101.97       65.57    188.41 o
  16   4   4       76.90       -6.99    216.63 o
  18   4   4       90.51     -311.23    311.23 o
 -25   5   4       27.14     -186.44    714.28 o
 -23   5   4      160.90     -304.77    318.05 o
 -21   5   4      176.90       64.98    324.83 o
 -19   5   4      110.76      363.27    185.96 o
 -17   5   4      197.54      240.30    168.82 o
 -15   5   4        0.71      -57.56    114.64 o
 -13   5   4      847.40      940.37    103.14 o
 -11   5   4      412.21      347.47     87.21 o
  -9   5   4       25.68      -71.88     82.71 o
  -7   5   4       23.36      -11.32     76.56 o
  -5   5   4      292.24      228.49     66.96 o
  -3   5   4      772.20      676.94     80.64 o
  -1   5   4     2098.28     2104.47    112.02 o
   1   5   4     3272.53     3259.26    117.13 o
   3   5   4       62.47      199.64     85.30 o
   5   5   4      873.26      816.39     99.61 o
   7   5   4        0.26      174.03    105.28 o
   9   5   4      164.66      277.72    125.42 o
  11   5   4       95.71      219.62    163.43 o
  13   5   4       20.68       75.23    180.03 o
  15   5   4       45.76      -78.06    206.96 o
  17   5   4       34.13      -96.80    293.46 o
  19   5   4       10.39      101.16    336.12 o
 -24   6   4       11.84      233.84    339.83 o
 -22   6   4       31.87      189.28    445.06 o
 -20   6   4       46.54      436.29    206.75 o
 -18   6   4      280.50      350.30    185.45 o
 -16   6   4      331.04      397.70    151.21 o
 -14   6   4      371.98      158.01    101.83 o
 -12   6   4     1739.84     1743.29    117.69 o
 -10   6   4     2603.70     2601.74    107.46 o
  -8   6   4     2967.44     3015.58    140.48 o
  -6   6   4     4203.46     3928.64    156.28 o
  -4   6   4     1705.83     1797.91     97.35 o
  -2   6   4     1103.77     1068.64     96.97 o
   0   6   4     2703.65     2909.56    126.63 o
   2   6   4     5039.77     4924.59    176.67 o
   4   6   4     1998.64     1969.40    111.06 o
   6   6   4     1854.10     1757.83    121.78 o
   8   6   4       61.38      307.87    117.01 o
  10   6   4      181.41      381.77    153.20 o
  12   6   4       54.90      224.68    172.72 o
  14   6   4        6.10      116.72    244.97 o
  16   6   4      252.76      -34.66    276.55 o
  18   6   4      252.74      437.25    311.08 o
 -23   7   4      142.05     -328.83    328.83 o
 -21   7   4     1103.76     1046.07    355.01 o
 -19   7   4     1659.77     1636.90    221.83 o
 -17   7   4     1173.75     1061.20    170.66 o
 -15   7   4      172.48      198.68    124.51 o
 -13   7   4      507.77      382.05    112.13 o
 -11   7   4     3185.83     3383.50    140.73 o
  -9   7   4     6195.37     5835.67    190.28 o
  -7   7   4     9787.25     8922.59    279.35 o
  -5   7   4     4786.68     4216.57    199.25 o
  -3   7   4     2953.80     2859.76    208.28 o
  -1   7   4     3078.23     3134.92    137.23 o
   1   7   4     5612.02     5010.56    294.10 o
   3   7   4     8142.74     8608.91    458.28 o
   5   7   4    12679.33    12163.46    278.27 o
   7   7   4     6539.86     6271.74    197.01 o
   9   7   4     1687.53     1642.13    162.73 o
  11   7   4      425.03      364.88    175.19 o
  13   7   4      571.88      200.72    235.87 o
  15   7   4      542.57      443.10    269.11 o
  17   7   4      325.18      473.17    294.56 o
 -22   8   4      370.32      417.49    330.19 o
 -20   8   4     1081.50     1122.52    320.56 o
 -18   8   4      912.24     1044.67    274.09 o
 -16   8   4      517.71      716.16    162.16 o
 -14   8   4     1084.05      772.00    152.87 o
 -12   8   4     2178.21     2040.29    154.90 o
 -10   8   4     9838.06     9598.03    400.22 o
  -8   8   4    18724.38    18185.44    424.08 o
  -6   8   4    13765.65    13443.44    428.23 o
  -4   8   4     9752.58     9190.39    366.34 o
  -2   8   4     6766.72     6457.51    243.62 o
   0   8   4     5510.01     5505.97    240.25 o
   2   8   4     8970.19     8563.04    359.55 o
   4   8   4    11779.54    11622.09    268.99 o
   6   8   4     3264.37     3572.69    166.49 o
   8   8   4     2479.18     2433.63    168.18 o
  10   8   4      535.15      276.29    192.18 o
  12   8   4      263.13       51.70    225.62 o
  14   8   4     1212.86     1229.11    265.33 o
  16   8   4     1337.14     1122.57    290.43 o
 -21   9   4     1466.63     1275.60    424.61 o
 -19   9   4     1384.09     1388.66    206.53 o
 -17   9   4     2153.06     2135.55    194.15 o
 -15   9   4      790.09      782.42    163.27 o
 -13   9   4     1968.10     2071.40    205.06 o
 -11   9   4     4256.11     3962.59    291.81 o
  -9   9   4    11462.51    10732.24    414.14 o
  -7   9   4    14552.10    13519.15    447.09 o
  -5   9   4    11406.60    10721.05    394.79 o
  -3   9   4     4423.76     4401.35    257.65 o
  -1   9   4     2246.19     2578.00    175.37 o
   1   9   4     9891.71    10340.40    318.22 o
   3   9   4     9628.15    10157.91    325.57 o
   5   9   4    11341.86    11009.72    274.65 o
   7   9   4     3759.48     4059.91    231.77 o
   9   9   4     1243.45     1266.81    344.27 o
  11   9   4      446.75      640.87    226.76 o
  13   9   4      494.39      529.38    240.94 o
  15   9   4      355.97      443.33    267.08 o
  17   9   4      628.53      853.25    354.13 o
 -20  10   4     1461.71     1440.41    316.84 o
 -18  10   4     2234.51     2332.08    212.82 o
 -16  10   4     1563.98     1778.73    187.67 o
 -14  10   4     1381.50     1685.62    170.91 o
 -12  10   4     3897.65     3937.67    356.32 o
 -10  10   4     6798.02     6946.48    614.10 o
  -8  10   4    10069.48     9906.32    402.40 o
  -6  10   4     8995.09     9027.90    378.73 o
  -4  10   4     5640.42     5790.20    473.64 o
  -2  10   4     3306.88     3224.30    190.24 o
   0  10   4     6990.48     7067.77    279.06 o
   2  10   4     7450.85     7938.23    303.29 o
   4  10   4    10859.63    11239.64    359.01 o
   6  10   4     7250.95     6964.17    319.29 o
   8  10   4     1754.42     1936.08    211.37 o
  10  10   4      364.45      401.51    209.82 o
  12  10   4      481.20      257.76    227.29 o
  14  10   4      826.09     1225.60    319.03 o
  16  10   4      554.99      136.42    322.43 o
 -19  11   4     1292.39     1132.66    243.14 o
 -17  11   4      579.05      589.07    269.69 o
 -15  11   4      665.46      848.14    173.52 o
 -13  11   4     1239.84     1504.61    284.91 o
 -11  11   4     3751.49     4157.30    406.14 o
  -9  11   4    11910.92    12322.69    463.84 o
  -7  11   4    12437.89    12830.72    451.38 o
  -5  11   4     9889.02    10127.75    402.73 o
  -3  11   4     6970.06     7246.64    276.30 o
  -1  11   4     5825.56     6033.88    273.12 o
   1  11   4     3735.79     3981.92    219.33 o
   3  11   4     7689.00     7336.87    312.41 o
   5  11   4     5746.06     5703.11    267.16 o
   7  11   4     3252.09     3368.56    205.06 o
   9  11   4     1879.04     1664.37    192.60 o
  11  11   4      329.07      174.84    218.07 o
  13  11   4      490.97      213.14    274.14 o
  15  11   4      897.81     1621.54    360.41 o
 -18  12   4      724.44     1018.78    231.32 o
 -16  12   4     1030.88      829.90    223.33 o
 -14  12   4      942.64      884.14    372.38 o
 -12  12   4     1663.79     1750.53    253.30 o
 -10  12   4     3252.86     3532.36    273.89 o
  -8  12   4     5576.76     5477.21    328.84 o
  -6  12   4     5982.20     5774.13    327.72 o
  -4  12   4     5633.72     5774.48    257.40 o
  -2  12   4     3427.48     3485.76    208.19 o
   0  12   4     5137.64     5641.15    254.12 o
   2  12   4     7297.50     6640.74    310.55 o
   4  12   4     5290.70     5558.45    271.56 o
   6  12   4     4102.49     4204.76    508.07 o
   8  12   4     1635.11     1579.10    279.88 o
  10  12   4     1089.27      917.65    213.28 o
  12  12   4      518.90      544.11    342.98 o
  14  12   4      510.31      478.84    288.28 o
 -17  13   4      482.89      218.64    296.27 o
 -15  13   4      759.94      918.98    398.51 o
 -13  13   4      823.64     1347.98    383.27 o
 -11  13   4     1631.83      681.61    337.54 o
  -9  13   4     1478.67     1912.00    359.32 o
  -7  13   4     2548.00     2388.91    370.20 o
  -5  13   4     3060.64     2890.35    208.62 o
  -3  13   4     1422.20     1520.93    218.87 o
  -1  13   4     2242.32     1917.62    205.43 o
   1  13   4     2402.80     2408.01    408.31 o
   3  13   4     2852.36     2838.51    288.47 o
   5  13   4     2095.01     2006.42    271.89 o
   7  13   4     1484.15     1514.96    275.47 o
   9  13   4      265.63      -74.34    275.47 o
  11  13   4      337.13      396.32    240.67 o
 -16  14   4       17.66     -248.26    394.16 o
 -14  14   4      128.66       54.44    381.09 o
 -12  14   4       73.58      341.90    350.61 o
 -10  14   4      265.04     -106.71    315.76 o
  -8  14   4      290.60      -87.11    313.59 o
  -6  14   4      293.03      359.32    315.76 o
  -4  14   4      221.78      118.30    201.96 o
  -2  14   4      790.35      669.79    225.97 o
   0  14   4       36.92       90.58    219.23 o
   2  14   4       20.40     -164.52    228.66 o
   4  14   4       62.08      340.96    251.68 o
   6  14   4       25.12      321.98    254.86 o
   8  14   4      113.22      203.52    265.70 o
  10  14   4       65.61       84.93    387.63 o
 -13  15   4        4.89      657.66    378.92 o
 -11  15   4       17.30     -193.81    333.18 o
  -9  15   4       88.26      317.94    337.54 o
  -7  15   4      100.76      185.10    326.65 o
  -5  15   4       90.12       52.26    328.83 o
  -3  15   4        3.09       70.34    335.36 o
  -1  15   4       46.37      144.45    230.92 o
   1  15   4       21.03      107.79    240.22 o
   3  15   4      273.96      268.96    259.38 o
   5  15   4      209.69      318.22    524.82 o
   7  15   4       36.00      -54.08    281.77 o
   9  15   4        1.68      130.66    389.80 o
 -12  16   4       47.10      165.50    374.56 o
 -10  16   4      358.51     -219.95    350.61 o
  -8  16   4      908.23      962.53    365.85 o
  -6  16   4      263.78      178.57    352.78 o
  -4  16   4      207.79      145.90    350.61 o
  -2  16   4      116.16      -18.47    230.42 o
   0  16   4       28.71      366.74    251.68 o
   2  16   4       72.30      271.68    262.54 o
   4  16   4      265.43      166.05    256.01 o
   6  16   4      133.49      -63.15    354.96 o
  -7  17   4      638.36      653.30    372.38 o
  -5  17   4      569.34      633.70    365.85 o
  -3  17   4      111.95      -76.22    348.43 o
  -1  17   4      162.94      182.22    254.81 o
   1  17   4      537.23     1084.78    282.56 o
 -25   1   5       13.31       46.48    364.16 o
 -23   1   5       82.22      -93.08    326.18 o
 -21   1   5       15.91     -179.20    292.46 o
 -19   1   5      125.48      106.72    259.31 o
 -17   1   5      274.23      125.12    163.59 o
 -15   1   5      510.63      376.99    180.73 o
 -13   1   5      899.49      867.23    141.12 o
 -11   1   5     3179.33     2997.52    234.48 o
  -9   1   5      210.87      384.05    114.71 o
  -7   1   5      364.17     1472.37    846.47 o
  -5   1   5      772.07      614.63     97.27 o
  -3   1   5     2764.54     2389.27    152.18 o
  -1   1   5     4776.63     4465.95    157.38 o
   1   1   5     3814.62     3567.40    139.29 o
   3   1   5     1632.65     1526.48    128.04 o
   5   1   5      941.40      765.34    138.09 o
   7   1   5     1629.03     1641.73    163.80 o
   9   1   5      101.22      152.96    159.94 o
  11   1   5     1117.50     1000.76    192.28 o
  13   1   5      237.98      295.79    206.02 o
  15   1   5        9.15     -203.56    229.33 o
  17   1   5        4.72      345.92    268.38 o
 -24   2   5      290.07     -250.39    344.46 o
 -22   2   5       45.45     -161.83    305.59 o
 -20   2   5       64.22     -121.93    195.51 o
 -18   2   5       28.89       15.25    172.84 o
 -16   2   5      605.96      835.23    170.05 o
 -14   2   5     4520.23     4081.00    192.81 o
 -12   2   5     3081.78     2730.78    228.51 o
 -10   2   5     6406.56     5846.26    215.70 o
  -8   2   5     3663.61     3762.31    185.76 o
  -6   2   5     3141.11     3038.53    129.54 o
  -4   2   5     5559.45     5073.25    164.86 o
  -2   2   5     9904.70     9564.63    213.21 o
   0   2   5     7209.92     6310.67    183.65 o
   2   2   5     3711.91     3431.85    140.69 o
   4   2   5     2003.98     1637.96    126.82 o
   6   2   5      138.25       72.45    136.14 o
   8   2   5     1991.73     2022.53    175.92 o
  10   2   5     2173.79     2192.74    195.40 o
  12   2   5      772.12      917.35    240.14 o
  14   2   5      597.19      429.33    225.10 o
  16   2   5       40.33       87.73    250.34 o
  18   2   5        6.03      251.79    355.51 o
 -23   3   5      549.78      215.24    466.02 o
 -21   3   5      133.93     -129.34    209.50 o
 -19   3   5      209.50       88.90    186.81 o
 -17   3   5      441.79      368.40    170.41 o
 -15   3   5     5637.58     5421.06    220.03 o
 -13   3   5     5300.45     5114.82    248.94 o
 -11   3   5     7541.40     7203.22    237.36 o
  -9   3   5     3478.41     3309.31    155.35 o
  -7   3   5     3722.69     3691.69    140.44 o
  -5   3   5     2809.07     2586.87    121.97 o
  -3   3   5     9652.52     9404.19    210.81 o
  -1   3   5    13921.10    13543.93    256.99 o
   1   3   5     8435.26     7863.20    202.10 o
   3   3   5     4562.68     4610.60    167.41 o
   5   3   5      149.85      191.12    113.33 o
   7   3   5     1211.58     1247.60    157.80 o
   9   3   5     2054.60     1841.27    180.16 o
  11   3   5     3240.80     3142.11    220.37 o
  13   3   5      717.87      670.33    213.73 o
  15   3   5      437.57      359.88    240.70 o
  17   3   5        5.52      162.72    326.98 o
 -24   4   5      524.97     -160.68    350.07 o
 -22   4   5      383.55      248.71    264.84 o
 -20   4   5      177.08      120.17    232.34 o
 -18   4   5      629.13      849.83    185.13 o
 -16   4   5     2569.16     2684.83    190.13 o
 -14   4   5     5024.28     4873.07    178.68 o
 -12   4   5    11849.60    11779.46    295.11 o
 -10   4   5     5410.21     5860.62    185.64 o
  -8   4   5     1109.17     1115.78    108.20 o
  -6   4   5     4065.89     4203.43    135.26 o
  -4   4   5     5582.74     5223.80    165.26 o
  -2   4   5    14569.24    14360.36    264.19 o
   0   4   5    16157.80    16007.34    285.41 o
   2   4   5     8671.88     8520.09    212.98 o
   4   4   5     1590.94     1803.23    129.42 o
   6   4   5     2444.16     2396.60    200.23 o
   8   4   5      684.88      817.76    159.50 o
  10   4   5     1149.47     1272.62    189.47 o
  12   4   5     2705.94     2779.89    234.28 o
  14   4   5      164.39       42.79    266.96 o
  16   4   5       22.77     -234.77    303.26 o
 -23   5   5      277.95      211.66    282.39 o
 -21   5   5      136.69      155.08    249.09 o
 -19   5   5      150.09      179.79    222.21 o
 -17   5   5      665.19      588.86    171.33 o
 -15   5   5     4103.04     4413.73    204.38 o
 -13   5   5    11157.35    11703.10    266.40 o
 -11   5   5     8981.38     9047.05    227.61 o
  -9   5   5     8661.55     8823.97    217.29 o
  -7   5   5     2851.12     3317.96    136.57 o
  -5   5   5     8969.91     8472.84    183.12 o
  -3   5   5    15908.02    16201.68    284.16 o
  -1   5   5    20607.57    20891.34    340.09 o
   1   5   5    11670.12    12100.54    246.80 o
   3   5   5     4653.94     4771.54    169.13 o
   5   5   5     1959.21     1936.79    133.71 o
   7   5   5      628.05      624.28    145.86 o
   9   5   5     3434.99     3607.63    212.66 o
  11   5   5     2012.35     2086.72    252.71 o
  13   5   5     2319.56     3280.68    308.78 o
  15   5   5      368.59      270.59    295.43 o
  17   5   5        7.90      396.75    359.20 o
 -22   6   5      627.46      799.25    335.70 o
 -20   6   5      324.07      393.80    212.66 o
 -18   6   5      287.77      292.47    217.12 o
 -16   6   5     2059.71     2269.50    224.69 o
 -14   6   5     5432.11     5964.85    400.39 o
 -12   6   5     6837.35     7289.68    206.23 o
 -10   6   5     6966.65     7313.99    208.51 o
  -8   6   5     7673.54     7665.71    241.34 o
  -6   6   5     4504.91     4535.95    184.68 o
  -4   6   5     9134.42     9024.14    214.74 o
  -2   6   5    16236.36    16531.28    332.40 o
   0   6   5    14203.12    14573.16    312.22 o
   2   6   5    11638.10    11924.84    249.53 o
   4   6   5     4682.77     4829.03    175.47 o
   6   6   5     2480.65     2792.83    175.07 o
   8   6   5     4696.24     4863.13    223.82 o
  10   6   5     5466.40     5186.66    461.31 o
  12   6   5     1927.56     1837.08    298.43 o
  14   6   5      808.05      813.19    292.53 o
  16   6   5      183.31       27.99    325.29 o
 -23   7   5      139.79      129.49    281.79 o
 -21   7   5      113.53      192.15    256.34 o
 -19   7   5       50.25      -58.53    221.85 o
 -17   7   5     1854.74     1846.52    256.61 o
 -15   7   5     2057.12     2217.25    219.77 o
 -13   7   5     7136.62     6900.23    299.95 o
 -11   7   5     5743.19     5813.60    235.11 o
  -9   7   5     3305.36     3355.06    172.56 o
  -7   7   5     3019.70     3007.32    163.25 o
  -5   7   5     6057.20     5931.78    242.55 o
  -3   7   5     8166.60     7401.87    223.28 o
  -1   7   5    12616.88    12404.53    285.37 o
   1   7   5    12768.63    12693.84    295.41 o
   3   7   5     2264.85     2283.99    155.07 o
   5   7   5     1672.98     1713.82    155.17 o
   7   7   5      482.85      360.17    208.19 o
   9   7   5      598.18     1209.90    345.13 o
  11   7   5     1223.28     1111.22    249.62 o
  13   7   5     1015.21     1102.46    284.49 o
  15   7   5       57.65      202.14    307.74 o
 -22   8   5      282.20      651.10    346.98 o
 -20   8   5      192.35     -187.15    240.20 o
 -18   8   5      266.58      132.34    218.65 o
 -16   8   5      147.32       16.54    194.38 o
 -14   8   5     1002.68      885.86    191.28 o
 -12   8   5     1531.47     1889.83    190.95 o
 -10   8   5     1293.37     1403.65    171.36 o
  -8   8   5      809.05      868.69    160.88 o
  -6   8   5      372.36        7.43    199.30 o
  -4   8   5     1921.62     1764.89    229.30 o
  -2   8   5     1061.48      831.90    213.16 o
   0   8   5     2321.55     2631.72    191.20 o
   2   8   5      645.81      540.62    164.73 o
   4   8   5     1580.55     1411.02    190.95 o
   6   8   5      663.36      447.91    191.84 o
   8   8   5      586.57      527.70    207.93 o
  10   8   5      480.76      427.58    276.48 o
  12   8   5      247.68     -177.63    252.91 o
  14   8   5      219.00      401.78    303.26 o
 -21   9   5        9.21     -210.25    260.48 o
 -19   9   5        4.85      217.34    291.96 o
 -17   9   5        5.91       -5.26    209.21 o
 -15   9   5      255.22      107.49    194.18 o
 -13   9   5      223.76       79.77    174.02 o
 -11   9   5      343.61      470.18    164.60 o
  -9   9   5      677.42      855.16    227.88 o
  -7   9   5      590.80      383.45    211.22 o
  -5   9   5       82.05     -195.71    254.79 o
  -3   9   5     1013.64      719.03    216.07 o
  -1   9   5      183.65       60.28    158.77 o
   1   9   5       51.32     -172.84    172.84 o
   3   9   5      110.99     -174.33    221.72 o
   5   9   5       69.76      -34.29    181.33 o
   7   9   5        9.61       99.39    195.82 o
   9   9   5      102.46     -220.69    312.93 o
  11   9   5       64.28      -91.46    239.54 o
  13   9   5       11.09      -76.78    287.41 o
 -20  10   5        2.57     -257.62    257.62 o
 -18  10   5       52.30     -224.22    224.22 o
 -16  10   5       17.63     -201.84    201.84 o
 -14  10   5       65.56     -186.43    201.92 o
 -12  10   5        0.69     -171.64    226.34 o
 -10  10   5       11.27       93.70    222.47 o
  -8  10   5      187.22      201.82    214.47 o
  -6  10   5      373.85      212.35    214.61 o
  -4  10   5        7.18     -182.76    206.06 o
  -2  10   5       57.36        8.56    156.04 o
   0  10   5      150.87     -165.94    165.94 o
   2  10   5      109.47      -88.33    199.89 o
   4  10   5       86.18     -224.13    296.12 o
   6  10   5      237.09      -41.56    192.83 o
   8  10   5       15.80      154.42    229.39 o
  10  10   5        8.88     -229.02    232.65 o
  12  10   5       13.14     -137.81    268.81 o
 -19  11   5       79.01      250.14    425.74 o
 -17  11   5       22.79     -257.31    257.31 o
 -15  11   5       78.43     -176.62    197.54 o
 -13  11   5      524.77      436.22    256.30 o
 -11  11   5      344.42      538.37    289.63 o
  -9  11   5      590.86      501.28    230.96 o
  -7  11   5      242.60      216.10    222.41 o
  -5  11   5      109.45       52.22    296.16 o
  -3  11   5      501.77      896.74    171.99 o
  -1  11   5      307.30      348.03    174.00 o
   1  11   5      183.66      395.12    187.61 o
   3  11   5       31.69      -67.84    192.43 o
   5  11   5       94.34     -152.06    276.57 o
   7  11   5       52.16      -93.04    177.73 o
   9  11   5       79.41     -171.18    243.64 o
  11  11   5       20.24     -182.51    288.29 o
 -18  12   5      351.29      396.20    284.61 o
 -16  12   5      780.94      435.54    422.47 o
 -14  12   5     1232.11      803.56    405.05 o
 -12  12   5     1380.34     1142.15    272.54 o
 -10  12   5      281.64      128.50    237.45 o
  -8  12   5       63.65      -91.99    228.35 o
  -6  12   5      158.47      783.55    238.44 o
  -4  12   5     1113.67     1271.14    273.30 o
  -2  12   5     1740.54     1903.37    267.95 o
   0  12   5     5832.87     6135.29    292.43 o
   2  12   5     1951.46     2318.53    229.12 o
   4  12   5      759.65      978.96    226.06 o
   6  12   5      430.77      445.25    267.00 o
   8  12   5      376.45      550.56    293.68 o
  10  12   5      641.20      706.13    287.25 o
 -15  13   5      950.92     1012.62    424.65 o
 -13  13   5     2703.95     3016.08    461.67 o
 -11  13   5     3418.16     2560.95    431.18 o
  -9  13   5     3082.60     3050.92    444.25 o
  -7  13   5     2576.96     3564.86    452.96 o
  -5  13   5     2970.82     3135.85    450.78 o
  -3  13   5     5057.09     5501.06    344.34 o
  -1  13   5     4033.65     4156.28    636.97 o
   1  13   5     2620.07     2916.21    298.27 o
   3  13   5     1514.78     1415.53    282.77 o
   5  13   5      691.41      940.44    279.83 o
   7  13   5      485.39      157.78    278.34 o
   9  13   5      737.12      729.52    442.07 o
 -14  14   5     1518.97     1398.07    446.42 o
 -12  14   5     1961.48     1650.68    422.47 o
 -10  14   5     1339.36     1687.70    411.58 o
  -8  14   5     1053.75      807.92    385.45 o
  -6  14   5      697.49      368.03    374.56 o
  -4  14   5     2639.39     3423.65    329.36 o
  -2  14   5     4609.16     5057.03    330.71 o
   0  14   5     4128.93     4698.86    591.24 o
   2  14   5     2516.05     3011.91    320.93 o
   4  14   5     1310.23      947.48    409.40 o
   6  14   5      613.89      285.94    284.82 o
 -11  15   5     2042.82     1753.03    435.54 o
  -9  15   5     1337.41     2027.42    446.42 o
  -7  15   5     1312.73      818.81    400.69 o
  -5  15   5     1653.31     1761.74    437.71 o
  -3  15   5     1567.55     1084.48    411.58 o
  -1  15   5     2934.67     3100.58    307.54 o
   1  15   5     2599.44     2657.61    318.42 o
   3  15   5      832.97     1095.39    302.93 o
   5  15   5      423.85      553.93    343.17 o
  -6  16   5     1096.81      810.10    418.11 o
  -4  16   5     1303.01      862.36    418.11 o
  -2  16   5     2298.69     2090.57    461.67 o
   0  16   5     1718.23     1668.89    378.92 o
 -22   0   6       23.44     -350.50    446.42 o
 -20   0   6      810.80      656.49    302.44 o
 -18   0   6     2114.89     2126.00    315.76 o
 -16   0   6     2364.44     2458.05    278.60 o
 -14   0   6     3799.17     3663.71    282.31 o
 -12   0   6     1636.16     1611.36    230.84 o
 -10   0   6    10024.74     9763.77    414.14 o
  -8   0   6    18140.12    17520.70    528.14 o
  -6   0   6    16965.96    16828.38    508.14 o
  -4   0   6    12508.34    11980.91    422.69 o
  -2   0   6     5846.94     6183.79    340.26 o
   0   0   6     1665.67     1623.68    218.40 o
   2   0   6     1788.80     2376.14    240.36 o
   4   0   6     5158.18     5966.22    349.40 o
   6   0   6     4863.52     5227.24    444.25 o
   8   0   6     5249.33     5595.19    362.61 o
  10   0   6      869.80     1388.23    305.93 o
  12   0   6       22.04     -312.16    312.16 o
  14   0   6       93.46      -93.03    524.82 o
 -23   1   6       69.86      333.06    290.82 o
 -21   1   6      569.61      372.37    222.86 o
 -19   1   6     2476.98     2406.20    224.07 o
 -17   1   6     3164.76     3155.87    213.35 o
 -15   1   6     2517.04     2272.59    186.70 o
 -13   1   6      301.27      291.13    146.75 o
 -11   1   6      902.11     1055.64    151.61 o
  -9   1   6      962.39     1163.47    150.28 o
  -7   1   6     8576.30     8375.03    265.13 o
  -5   1   6    10779.05    10649.46    328.15 o
  -3   1   6     8597.49     8904.02    266.41 o
  -1   1   6     4266.64     4382.40    191.28 o
   1   1   6     2867.62     2948.39    175.62 o
   3   1   6     3889.60     4078.69    198.25 o
   5   1   6     4897.05     5067.56    223.19 o
   7   1   6     5077.00     5325.96    245.22 o
   9   1   6     1446.71     1883.06    213.94 o
  11   1   6      681.89      643.97    217.81 o
  13   1   6       72.72      -45.53    238.80 o
  15   1   6       65.13     -313.75    313.75 o
 -22   2   6       82.56      179.85    269.29 o
 -20   2   6      530.74      549.45    214.62 o
 -18   2   6     1336.57     1416.19    202.40 o
 -16   2   6     1533.09     1580.14    184.71 o
 -14   2   6      784.59     1094.53    163.30 o
 -12   2   6     1370.79     1305.20    156.45 o
 -10   2   6     1867.44     1868.52    163.34 o
  -8   2   6     3248.44     3282.18    175.96 o
  -6   2   6     9138.29     8926.15    233.90 o
  -4   2   6     4875.72     4817.05    173.51 o
  -2   2   6     1327.92     1368.15    128.42 o
   0   2   6      467.09      403.03    132.94 o
   2   2   6      809.38      982.59    153.69 o
   4   2   6     1746.39     1716.80    173.07 o
   6   2   6     2352.66     2635.68    198.32 o
   8   2   6      535.63      511.75    186.58 o
  10   2   6       29.39      109.49    203.37 o
  12   2   6       20.85       -5.14    270.00 o
  14   2   6       26.74     -146.52    303.11 o
 -23   3   6        4.56     -173.92    292.01 o
 -21   3   6       82.55      -56.42    257.75 o
 -19   3   6      553.89      430.99    239.94 o
 -17   3   6      843.73      715.26    180.91 o
 -15   3   6      856.22      543.46    164.38 o
 -13   3   6      711.27      661.88    152.22 o
 -11   3   6       70.03      -21.13    139.46 o
  -9   3   6     3143.63     2961.86    173.36 o
  -7   3   6     1947.69     1875.88    130.05 o
  -5   3   6     3588.38     3396.28    149.26 o
  -3   3   6     2488.85     2096.54    134.44 o
  -1   3   6      710.95      704.62    118.51 o
   1   3   6      114.85      103.83    116.29 o
   3   3   6      373.55       85.13    147.36 o
   5   3   6      720.48      451.43    164.16 o
   7   3   6      694.56      713.57    179.78 o
   9   3   6     1150.80      875.22    195.89 o
  11   3   6       41.74      266.73    263.35 o
  13   3   6       37.34      518.95    297.42 o
  15   3   6       66.22     -317.51    317.51 o
 -22   4   6       81.35     -258.15    270.39 o
 -20   4   6      104.73      -75.86    244.75 o
 -18   4   6      146.25      349.99    222.00 o
 -16   4   6      301.45       65.76    237.94 o
 -14   4   6       32.28      -51.46    150.31 o
 -12   4   6      300.80       56.11    157.16 o
 -10   4   6      263.35      291.41    138.16 o
  -8   4   6     1311.87     1472.56    128.78 o
  -6   4   6      646.93      771.61    103.14 o
  -4   4   6      536.79      454.71    111.30 o
  -2   4   6      723.30      767.33    130.09 o
   0   4   6      635.62      436.76    118.88 o
   2   4   6      856.66      898.23    152.78 o
   4   4   6      752.22      571.23    158.85 o
   6   4   6     1343.46     1072.69    181.05 o
   8   4   6      553.01      479.72    187.87 o
  10   4   6      251.23      296.44    309.44 o
  12   4   6        2.72     -269.93    269.93 o
  14   4   6       15.46     -206.93    307.01 o
 -21   5   6        3.20      219.97    260.81 o
 -19   5   6       13.45       -1.72    233.55 o
 -17   5   6      151.56      159.25    249.90 o
 -15   5   6        0.13     -190.28    190.28 o
 -13   5   6      286.82      388.83    157.06 o
 -11   5   6       39.03       44.49    117.35 o
  -9   5   6       15.01       26.36    114.45 o
  -7   5   6        0.82       84.13    109.64 o
  -5   5   6      668.93      748.50    124.98 o
  -3   5   6      120.56      177.55    106.54 o
  -1   5   6      408.11      407.26    120.45 o
   1   5   6      340.13      226.96    141.66 o
   3   5   6        6.38      -16.37    145.21 o
   5   5   6        5.62     -157.84    157.84 o
   7   5   6      135.85      219.03    224.60 o
   9   5   6       75.22       46.29    350.70 o
  11   5   6       24.87     -161.60    256.32 o
  13   5   6      103.78       22.07    323.44 o
 -22   6   6        6.70      519.25    286.01 o
 -20   6   6      135.72     -246.52    246.52 o
 -18   6   6      487.46      196.44    229.56 o
 -16   6   6      795.70      605.16    343.33 o
 -14   6   6      113.48     -162.75    181.99 o
 -12   6   6      163.64       76.07    192.36 o
 -10   6   6      308.49      414.62    146.13 o
  -8   6   6      557.80      696.60    155.53 o
  -6   6   6     3057.28     3235.79    212.92 o
  -4   6   6      956.78      834.16    175.46 o
  -2   6   6     1040.67      808.39    136.76 o
   0   6   6      258.77      387.77    178.96 o
   2   6   6       76.96      235.70    185.91 o
   4   6   6       16.54     -175.96    189.80 o
   6   6   6      187.42       28.75    208.14 o
   8   6   6       56.04      481.33    237.47 o
  10   6   6        2.98      169.26    253.99 o
  12   6   6       24.93     -132.72    281.99 o
 -21   7   6      150.83     -254.78    264.36 o
 -19   7   6      599.11      334.64    243.84 o
 -17   7   6      618.55      626.59    226.98 o
 -15   7   6      297.37      406.54    204.63 o
 -13   7   6      254.01      281.80    188.71 o
 -11   7   6      173.99      134.43    240.87 o
  -9   7   6     1048.19      931.19    256.95 o
  -7   7   6     1846.26     1997.13    198.01 o
  -5   7   6     4823.00     5331.08    251.53 o
  -3   7   6     1298.90     1544.06    200.16 o
  -1   7   6      925.64      948.84    186.82 o
   1   7   6      997.09     1105.66    207.22 o
   3   7   6     2207.97     2204.33    227.93 o
   5   7   6     3065.39     3095.04    252.56 o
   7   7   6     1991.92     1933.15    249.95 o
   9   7   6      566.96      725.46    256.82 o
  11   7   6       81.71      404.57    277.24 o
  13   7   6       34.30      251.73    307.07 o
 -20   8   6      458.87      782.02    266.09 o
 -18   8   6      871.64      991.15    321.90 o
 -16   8   6     1209.50     1315.96    229.59 o
 -14   8   6      940.49     1020.91    215.68 o
 -12   8   6      527.55      442.17    193.11 o
 -10   8   6     1337.63     1566.90    205.40 o
  -8   8   6     5026.19     5187.83    256.70 o
  -6   8   6     4845.56     5183.67    252.23 o
  -4   8   6     5642.53     6165.13    284.78 o
  -2   8   6     2430.97     2905.42    220.47 o
   0   8   6      295.40      361.49    187.52 o
   2   8   6      665.31      824.73    202.49 o
   4   8   6     1380.26     1666.63    228.71 o
   6   8   6     1764.24     1951.74    412.30 o
   8   8   6     1342.01     1450.29    257.80 o
  10   8   6      635.25      185.72    267.56 o
  12   8   6       21.45       57.98    476.52 o
 -19   9   6      787.03      822.94    257.66 o
 -17   9   6     1879.64     1969.89    367.81 o
 -15   9   6      805.95      692.83    217.20 o
 -13   9   6      612.03      582.43    199.54 o
 -11   9   6      780.40      953.77    202.35 o
  -9   9   6     2531.96     2426.12    294.81 o
  -7   9   6     4820.53     5146.84    348.01 o
  -5   9   6     5026.24     5030.21    339.41 o
  -3   9   6     2592.32     2878.41    296.18 o
  -1   9   6     1769.21     1744.11    212.80 o
   1   9   6      864.11     1209.74    206.15 o
   3   9   6     1061.70     1380.05    250.34 o
   5   9   6     2225.23     2799.43    258.99 o
   7   9   6     1836.93     2005.16    267.82 o
   9   9   6      596.57      678.99    266.36 o
  11   9   6       34.34     -291.27    291.27 o
 -18  10   6     1689.95     1508.86    262.65 o
 -16  10   6     1393.11     1477.20    242.78 o
 -14  10   6      810.10     1303.77    232.16 o
 -12  10   6      565.41      847.43    205.99 o
 -10  10   6      680.35      727.42    273.29 o
  -8  10   6     2313.33     2758.10    305.01 o
  -6  10   6     4477.18     4826.58    343.13 o
  -4  10   6     4936.84     5139.22    354.51 o
  -2  10   6     1390.13     1744.71    282.40 o
   0  10   6     1624.46     1571.55    222.71 o
   2  10   6      898.09      945.48    286.50 o
   4  10   6     1489.31     2061.10    399.58 o
   6  10   6     1800.45     1993.21    280.62 o
   8  10   6      914.99     1013.17    269.37 o
  10  10   6      286.15      669.29    275.89 o
 -17  11   6      645.61      698.28    280.80 o
 -15  11   6      932.72      999.40    307.06 o
 -13  11   6     1017.97     1248.98    301.80 o
 -11  11   6     1114.34     1103.98    285.61 o
  -9  11   6     2518.39     2994.57    320.92 o
  -7  11   6     4191.93     4375.00    356.05 o
  -5  11   6     3508.24     4189.99    342.35 o
  -3  11   6     3537.43     4214.70    463.85 o
  -1  11   6      546.63      957.77    203.26 o
   1  11   6      685.11      978.21    225.31 o
   3  11   6     1246.32     1067.68    244.17 o
   5  11   6     1665.18     1308.26    254.49 o
   7  11   6     1095.14      624.92    273.58 o
   9  11   6      691.12      155.83    304.06 o
 -14  12   6      379.46       91.46    422.47 o
 -12  12   6      367.12      376.74    405.05 o
 -10  12   6      702.01      358.45    286.36 o
  -8  12   6     1488.09     2022.06    300.86 o
  -6  12   6     2338.66     2162.14    306.94 o
  -4  12   6     2168.90     2486.67    316.81 o
  -2  12   6     2148.63     2223.41    236.11 o
   0  12   6     1286.09     1619.36    230.27 o
   2  12   6      754.50      794.30    282.50 o
   4  12   6     1191.36     1095.99    299.09 o
   6  12   6     1116.42     1263.39    331.51 o
 -13  13   6      257.72      439.89    437.71 o
 -11  13   6      450.32      424.65    420.29 o
  -9  13   6      377.63      320.12    422.47 o
  -7  13   6      799.26      422.47    422.47 o
  -5  13   6      984.46      670.72    426.82 o
  -3  13   6      694.05      365.85    429.00 o
  -1  13   6      818.48      644.59    437.71 o
   1  13   6      881.94      621.09    576.00 o
   3  13   6      322.29      282.92    291.61 o
   5  13   6      407.50      683.34    302.23 o
 -10  14   6      108.62     -396.34    407.23 o
  -8  14   6      101.35      265.68    422.47 o
  -6  14   6      107.13      376.74    442.07 o
  -4  14   6       99.73     -243.90    418.11 o
  -2  14   6       74.72      311.41    444.25 o
   0  14   6       10.23     -200.35    439.89 o
   2  14   6       82.08      352.77    289.85 o
 -21   1   7       61.58      134.65    264.81 o
 -19   1   7       30.18      216.61    240.68 o
 -17   1   7       12.05     -144.93    191.11 o
 -15   1   7       53.03      167.65    175.03 o
 -13   1   7       66.90     -164.05    164.05 o
 -11   1   7      301.11      225.73    161.08 o
  -9   1   7      107.83       73.77    154.27 o
  -7   1   7      263.15       72.94    153.61 o
  -5   1   7      420.06      208.72    152.42 o
  -3   1   7      131.29        9.24    152.32 o
  -1   1   7      766.42      658.18    165.10 o
   1   1   7     1259.35     1086.15    180.70 o
   3   1   7      550.30      574.98    183.49 o
   5   1   7      160.72     -165.87    188.11 o
   7   1   7        3.20       11.77    203.24 o
   9   1   7       40.51      158.28    235.46 o
  11   1   7       53.20      -13.31    294.57 o
 -20   2   7      119.01     -167.86    345.40 o
 -18   2   7       15.55       16.85    227.12 o
 -16   2   7       81.08     -195.61    195.61 o
 -14   2   7      713.90      540.29    236.68 o
 -12   2   7     1789.23     1802.05    185.97 o
 -10   2   7     2784.36     2485.48    190.69 o
  -8   2   7     1606.15     1551.89    175.86 o
  -6   2   7      474.97      301.20    155.18 o
  -4   2   7      242.22      302.22    155.99 o
  -2   2   7     1037.60      878.42    166.04 o
   0   2   7      895.84      555.25    168.76 o
   2   2   7     1776.25     2085.04    197.26 o
   4   2   7      637.24      551.60    189.22 o
   6   2   7      229.81      286.53    198.82 o
   8   2   7       69.36     -132.44    261.32 o
  10   2   7       53.28      -25.98    281.73 o
 -21   3   7      350.48      431.25    270.92 o
 -19   3   7      230.08      279.24    247.64 o
 -17   3   7       51.13      198.12    218.20 o
 -15   3   7      332.47      163.59    211.94 o
 -13   3   7     1204.02     1125.58    200.12 o
 -11   3   7     2978.28     2784.33    199.68 o
  -9   3   7     2623.18     2496.45    198.02 o
  -7   3   7     1023.53     1113.18    138.72 o
  -5   3   7      294.23      493.06    158.18 o
  -3   3   7      871.16     1067.74    167.92 o
  -1   3   7     1881.15     1800.21    180.36 o
   1   3   7     2097.68     1998.28    194.01 o
   3   3   7     1459.86     1395.23    246.74 o
   5   3   7      596.69      506.38    245.59 o
   7   3   7       96.86     -217.66    243.35 o
   9   3   7       95.82      431.86    280.37 o
  11   3   7      136.94      306.02    307.63 o
 -20   4   7      297.82      312.82    258.18 o
 -18   4   7      124.74       18.98    232.08 o
 -16   4   7      182.61      256.80    250.44 o
 -14   4   7      830.69      622.49    215.21 o
 -12   4   7     2432.27     2258.64    235.86 o
 -10   4   7     3552.17     3609.09    251.89 o
  -8   4   7     1559.29     1840.38    161.68 o
  -6   4   7     1255.69     1391.47    172.89 o
  -4   4   7      450.27      606.30    161.62 o
  -2   4   7     1213.19     1364.24    187.31 o
   0   4   7     3742.28     4035.36    265.61 o
   2   4   7     2965.79     3130.17    260.47 o
   4   4   7     1121.14     1400.12    244.31 o
   6   4   7       68.39      544.16    247.66 o
   8   4   7       19.95      -84.32    262.87 o
  10   4   7       36.79      -17.62    291.17 o
 -19   5   7      162.26      250.31    244.35 o
 -17   5   7      131.94       38.23    225.01 o
 -15   5   7      587.68      504.55    222.28 o
 -13   5   7     2163.36     2265.76    341.05 o
 -11   5   7     3641.36     3226.93    251.82 o
  -9   5   7     3861.16     4248.94    263.00 o
  -7   5   7     2045.69     2130.07    227.95 o
  -5   5   7     1003.38     1145.87    210.06 o
  -3   5   7     1214.49     1457.25    219.40 o
  -1   5   7     1995.06     2268.15    241.51 o
   1   5   7     3207.77     4105.79    297.50 o
   3   5   7     2418.31     2495.18    259.56 o
   5   5   7      420.73      576.08    245.75 o
   7   5   7      181.20     -249.81    249.81 o
   9   5   7       92.37     -169.63    277.78 o
 -20   6   7      275.87      402.87    375.65 o
 -18   6   7      101.38      -68.57    239.52 o
 -16   6   7       99.67      181.57    360.01 o
 -14   6   7      829.09      844.62    225.18 o
 -12   6   7     2581.72     2479.53    244.73 o
 -10   6   7     3531.13     3874.19    259.30 o
  -8   6   7     2797.24     3297.72    249.58 o
  -6   6   7      633.15      707.14    209.26 o
  -4   6   7     1002.93      953.55    215.26 o
  -2   6   7     1970.47     1792.74    234.38 o
   0   6   7     3491.06     3833.15    271.03 o
   2   6   7     3321.12     3364.68    273.65 o
   4   6   7     2721.93     3118.03    281.73 o
   6   6   7      896.07      679.43    259.21 o
   8   6   7      291.14      389.94    276.19 o
  10   6   7      241.29     -286.43    286.43 o
 -19   7   7      254.64      437.58    259.18 o
 -17   7   7      312.82      139.14    231.20 o
 -15   7   7      352.89      500.38    226.42 o
 -13   7   7     1100.90     1065.82    237.43 o
 -11   7   7     2050.18     2155.63    237.41 o
  -9   7   7     2086.33     2398.86    236.11 o
  -7   7   7     1467.13     1325.74    249.86 o
  -5   7   7     1326.24     1120.73    218.90 o
  -3   7   7      914.29      592.39    212.72 o
  -1   7   7     2071.80     2220.50    247.28 o
   1   7   7     1610.19     1498.91    245.49 o
   3   7   7      730.74      986.49    247.42 o
   5   7   7      227.18      350.05    252.25 o
   7   7   7       48.33       62.68    265.76 o
   9   7   7       46.06       32.06    289.05 o
 -18   8   7       24.73      177.40    250.26 o
 -16   8   7       50.53      -50.41    355.63 o
 -14   8   7      130.73       81.67    217.91 o
 -12   8   7      448.40      206.86    211.83 o
 -10   8   7      388.11      647.86    211.29 o
  -8   8   7      489.83      658.39    212.05 o
  -6   8   7      131.30       75.48    207.84 o
  -4   8   7      151.19      -34.81    208.31 o
  -2   8   7      117.43      -15.57    232.95 o
   0   8   7      581.49      164.61    309.21 o
   2   8   7     1130.54      859.15    245.83 o
   4   8   7      344.18      494.38    250.02 o
   6   8   7      130.73      404.16    267.04 o
   8   8   7       21.64     -224.23    277.03 o
 -17   9   7       35.39       74.45    243.40 o
 -15   9   7       52.57      -19.01    230.44 o
 -13   9   7      130.44     -214.81    214.81 o
 -11   9   7       95.11       20.94    209.68 o
  -9   9   7      233.67      -87.42    206.15 o
  -7   9   7      163.56      131.83    203.93 o
  -5   9   7       56.96      159.32    209.95 o
  -3   9   7      111.77     -207.47    207.47 o
  -1   9   7        6.33     -168.94    208.44 o
   1   9   7        6.22     -118.83    231.39 o
   3   9   7        3.90       90.09    283.14 o
   5   9   7       22.46      -97.52    258.57 o
   7   9   7        1.88      -92.57    275.97 o
 -14  10   7        3.53       14.51    299.42 o
 -12  10   7        0.02        3.02    214.98 o
 -10  10   7        5.39     -125.66    207.61 o
  -8  10   7        0.12     -284.35    371.29 o
  -6  10   7       60.13      410.23    297.81 o
  -4  10   7        7.66      144.80    298.72 o
  -2  10   7       71.24     -311.83    375.65 o
   0  10   7        9.37      203.68    201.22 o
   2  10   7        2.77     -136.04    238.67 o
   4  10   7       12.63      -36.62    253.38 o
 -13  11   7      275.49      -94.97    480.18 o
 -11  11   7      452.14      298.41    321.21 o
  -9  11   7      381.28      320.81    400.69 o
  -7  11   7       28.27      393.63    381.09 o
  -5  11   7        8.34      -72.92    344.07 o
  -3  11   7        8.90      212.86    314.87 o
  -1  11   7       53.78     -132.45    326.44 o
   1  11   7       11.83       -5.35    341.01 o
   3  11   7       50.80       63.37    215.72 o
 -10  12   7      235.57     -145.90    435.54 o
  -8  12   7      168.65      119.77    457.31 o
  -6  12   7      114.19      -93.64    446.42 o
  -4  12   7      219.11     1219.50    498.69 o
  -2  12   7      585.31     1796.58    516.11 o
   0  12   7     1084.43     1689.88    529.18 o
 -18   0   8      411.73      -52.26    444.25 o
 -16   0   8     2029.05     1774.81    463.85 o
 -14   0   8     2109.74     2329.67    332.61 o
 -12   0   8     2139.00     2082.80    300.16 o
 -10   0   8      708.78      620.75    271.91 o
  -8   0   8      696.46      514.33    402.87 o
  -6   0   8     1625.33     1971.14    394.16 o
  -4   0   8     2200.39     2782.96    322.30 o
  -2   0   8     2180.41     2795.89    317.51 o
   0   0   8      363.86      671.96    288.50 o
   2   0   8      311.33      170.28    294.72 o
   4   0   8      162.54      167.25    525.91 o
   6   0   8      666.96      908.09    520.46 o
 -17   1   8      591.10      559.86    397.84 o
 -15   1   8      690.21      845.26    245.42 o
 -13   1   8      312.11      562.28    232.52 o
 -11   1   8       54.59       42.37    203.75 o
  -9   1   8      216.55      221.46    184.88 o
  -7   1   8      808.95      841.15    192.45 o
  -5   1   8     2836.73     2843.98    222.70 o
  -3   1   8     2758.20     2716.25    221.46 o
  -1   1   8     1729.59     1821.68    211.64 o
   1   1   8      410.18      365.00    307.26 o
   3   1   8      145.19      352.75    255.50 o
   5   1   8      374.28      243.06    271.55 o
   7   1   8      578.40       -1.87    376.38 o
 -18   2   8      302.24     -201.41    250.63 o
 -16   2   8      854.95      954.67    258.26 o
 -14   2   8      986.27     1445.70    251.60 o
 -12   2   8      361.23      147.76    222.45 o
 -10   2   8      207.90       84.17    219.52 o
  -8   2   8      269.66       84.93    219.08 o
  -6   2   8      655.75      515.67    223.74 o
  -4   2   8     1061.09     1206.84    240.56 o
  -2   2   8      820.60      532.55    237.43 o
   0   2   8      426.12      565.03    244.70 o
   2   2   8       44.63      -54.16    400.43 o
   4   2   8       14.29     -108.13    257.31 o
   6   2   8       26.17       58.14    395.59 o
 -17   3   8      256.87       61.49    251.95 o
 -15   3   8      386.42      301.68    255.89 o
 -13   3   8      243.66      374.68    231.42 o
 -11   3   8      212.90      229.61    223.13 o
  -9   3   8       52.72       84.04    215.88 o
  -7   3   8      462.59      682.83    267.71 o
  -5   3   8      506.23      630.55    234.71 o
  -3   3   8      741.74      735.90    235.94 o
  -1   3   8      133.13       81.94    236.56 o
   1   3   8       19.67     -117.42    245.72 o
   3   3   8       18.80       56.90    261.92 o
   5   3   8       52.74      299.91    270.53 o
   7   3   8      292.62       50.46    294.66 o
 -16   4   8       11.44     -143.65    241.74 o
 -14   4   8      170.96      280.72    417.76 o
 -12   4   8       61.56       87.11    224.04 o
 -10   4   8       54.88      120.24    225.73 o
  -8   4   8       14.40      315.69    229.45 o
  -6   4   8       52.05       72.25    225.66 o
  -4   4   8      293.29      -72.86    226.18 o
  -2   4   8      237.28      -90.77    234.73 o
   0   4   8      346.52      378.58    250.70 o
   2   4   8       81.90       54.42    253.03 o
   4   4   8      271.64     -104.40    262.84 o
   6   4   8       57.10       99.06    286.72 o
 -17   5   8        9.09     -123.64    250.47 o
 -15   5   8        0.64      166.32    240.30 o
 -13   5   8        0.09     -224.38    224.38 o
 -11   5   8       10.91       -8.84    223.43 o
  -9   5   8       75.56       70.79    228.81 o
  -7   5   8       82.42       42.59    221.60 o
  -5   5   8       20.85     -221.91    221.91 o
  -3   5   8        5.21       56.07    236.45 o
  -1   5   8        0.61      -77.38    247.13 o
   1   5   8        0.02      249.44    352.86 o
   3   5   8       18.54     -256.37    256.37 o
   5   5   8       28.95      433.91    279.90 o
 -16   6   8      134.15       32.53    245.76 o
 -14   6   8      193.24     -112.34    264.04 o
 -12   6   8       35.66      178.98    233.04 o
 -10   6   8       61.37      -60.17    243.11 o
  -8   6   8      102.67       -3.42    231.39 o
  -6   6   8      317.24      -73.86    234.40 o
  -4   6   8      461.59      373.54    245.37 o
  -2   6   8      156.87      108.93    247.11 o
   0   6   8        7.37     -147.72    250.15 o
   2   6   8      107.05       35.36    264.61 o
   4   6   8        4.46     -268.17    268.17 o
 -15   7   8      329.31       51.78    252.98 o
 -13   7   8       82.19     -106.95    235.20 o
 -11   7   8       47.43      215.37    264.29 o
  -9   7   8       18.65       21.93    322.31 o
  -7   7   8      278.52      318.14    243.69 o
  -5   7   8      492.01      724.02    318.51 o
  -3   7   8      961.61     1274.53    304.00 o
  -1   7   8      647.28      410.94    260.89 o
   1   7   8      408.89      503.90    272.08 o
   3   7   8      155.09      233.20    271.58 o
 -12   8   8      250.67      190.48    243.56 o
 -10   8   8      164.44       91.97    301.18 o
  -8   8   8      268.94       98.83    236.34 o
  -6   8   8      768.54     1101.39    258.23 o
  -4   8   8     1081.55     1082.44    273.04 o
  -2   8   8      540.00      600.48    262.66 o
   0   8   8      196.88      409.47    264.77 o
   2   8   8       27.13      273.42    273.64 o
 -11   9   8      204.73      251.13    346.12 o
  -9   9   8      165.07      291.70    243.14 o
  -7   9   8      374.54     1043.48    273.15 o
  -5   9   8     1083.38     1271.14    267.01 o
  -3   9   8     1255.01     1568.89    275.82 o
  -1   9   8      671.25      857.45    290.39 o
  -6  10   8      687.57      755.31    263.91 o
  -4  10   8     1118.09     1480.82    548.77 o
 -13   1   9        1.75     -158.74    312.54 o
 -11   1   9        8.48     -271.34    305.01 o
  -9   1   9      208.36     -312.33    644.59 o
  -7   1   9       99.88      -37.02    342.98 o
  -5   1   9       47.72     -145.49    325.06 o
  -3   1   9       61.30      -80.38    337.97 o
  -1   1   9       56.00      -94.86    403.96 o
 -12   2   9      247.16      469.70    321.80 o
 -10   2   9      322.03      240.59    275.13 o
  -8   2   9      364.38      575.99    269.73 o
  -6   2   9      216.79      189.91    260.44 o
  -4   2   9       26.70       15.68    321.93 o
  -2   2   9        7.59      293.54    301.17 o
   0   2   9       68.18        1.62    365.24 o
 -11   3   9      273.35      170.79    258.74 o
  -9   3   9      571.51      993.35    267.48 o
  -7   3   9      529.62      598.01    269.10 o
  -5   3   9      254.27      205.13    262.83 o
  -3   3   9       26.54     -197.72    300.68 o
  -1   3   9       42.78      240.20    284.08 o
 -10   4   9      625.86      602.49    268.90 o
  -8   4   9      952.61     1617.22    288.30 o
  -6   4   9      329.05      353.14    271.31 o
  -4   4   9      139.15      479.85    277.16 o
  -2   4   9       76.29      212.57    282.23 o
  -9   5   9      840.19     1388.93    329.48 o
  -7   5   9      822.82     1113.89    284.36 o
  -5   5   9      230.87      875.95    283.49 o
 
